# Supplementary material for: A Novel Pan-Genome Reverse Vaccinology Approach Employing a Negative-Selection Strategy for Screening Surface-Exposed Antigens against leptospirosis
Source: Front Microbiol. 2017 Mar 14;8:396. doi: 10.3389/fmicb.2017.00396 (PMC5348505; doi:10.3389/fmicb.2017.00396)
Supplement: Table S1 — All of core, dispensable and specific PSEs among the 17 representative strains of pathogenic L. interrogans. [file Table1.XLSX]

## Sheet: Sheet1
LA_0447
LA_0641
LA_0711
LA_1275
LA_1455
LA_1567
LA_1700
LA_1761
LA_1762
LA_1763
LA_1764
LA_1820
LA_1844
LA_2169
LA_2263
LA_2720
LA_2812
LA_3061
LA_3199
LA_3322
LA_3383
LA_3504
LA_3505
LA_3719
LA_3858
LA_4183
LA_4304
LA_B231
LIC_10146
LIC_10316
LIC_10417
LIC_10566
LIC_10611
LIC_10614
LIC_10649
LIC_10784
LIC_10895
LIC_10951
LIC_11190
LIC_11338
LIC_11823
LIC_11969
LIC_12049
LIC_12250
LIC_12464
LIC_12594
LIC_12813
LIC_12938
LIC_12991
LIC_13021
LIC_13171
LIC_13391
LIC_13400
LIC_13417
LIC_20231
VBILepInt187230_0033
VBILepInt187230_0092
VBILepInt187230_0136
VBILepInt187230_0261
VBILepInt187230_0273
VBILepInt187230_0304
VBILepInt187230_0332
VBILepInt187230_0419
VBILepInt187230_0421
VBILepInt187230_0493
VBILepInt187230_0503
VBILepInt187230_0586
VBILepInt187230_0613
VBILepInt187230_0677
VBILepInt187230_0744
VBILepInt187230_0864
VBILepInt187230_1231
VBILepInt187230_1245
VBILepInt187230_1262
VBILepInt187230_1267
VBILepInt187230_1373
VBILepInt187230_1582
VBILepInt187230_1657
VBILepInt187230_1676
VBILepInt187230_1744
VBILepInt187230_1778
VBILepInt187230_1971
VBILepInt187230_1974
VBILepInt187230_2159
VBILepInt187230_2379
VBILepInt187230_2438
VBILepInt187230_2446
VBILepInt187230_2447
VBILepInt187230_2581
VBILepInt187230_2645
VBILepInt187230_2693
VBILepInt187230_2721
VBILepInt187230_2919
VBILepInt187230_2973
VBILepInt187230_3110
VBILepInt187230_3258
VBILepInt187230_3376
VBILepInt187230_3396
VBILepInt187230_3430
VBILepInt187230_3465
VBILepInt187230_3871
VBILepInt187230_3989
VBILepInt187230_4086
VBILepInt187230_4105
VBILepInt187230_4153
VBILepInt187230_4160
VBILepInt187230_4212
VBILepInt187230_4308
VBILepInt187230_4414
VBILepInt187230_4430
VBILepInt187230_4440
VBILepInt187230_4454
VBILepInt187230_4503
VBILepInt187230_4561
VBILepInt187230_4563
VBILepInt187230_4894
VBILepInt187230_5075
VBILepInt187230_5150
VBILepInt187230_5243
VBILepInt187230_5527
VBILepInt187230_5683
VBILepInt187230_5717
VBILepInt187960_0027
VBILepInt187960_0049
VBILepInt187960_0050
VBILepInt187960_0060
VBILepInt187960_0350
VBILepInt187960_0471
VBILepInt187960_0679
VBILepInt187960_0766
VBILepInt187960_0772
VBILepInt187960_0941
VBILepInt187960_1083
VBILepInt187960_1336
VBILepInt187960_1360
VBILepInt187960_1487
VBILepInt187960_1640
VBILepInt187960_1775
VBILepInt187960_1888
VBILepInt187960_2048
VBILepInt187960_2053
VBILepInt187960_2261
VBILepInt187960_2348
VBILepInt187960_2351
VBILepInt187960_2367
VBILepInt187960_2368
VBILepInt187960_2371
VBILepInt187960_2381
VBILepInt187960_2397
VBILepInt187960_2399
VBILepInt187960_2404
VBILepInt187960_2422
VBILepInt187960_2660
VBILepInt187960_2671
VBILepInt187960_2790
VBILepInt187960_3021
VBILepInt187960_3234
VBILepInt187960_3276
VBILepInt187960_3432
VBILepInt187960_3543
VBILepInt187960_3546
VBILepInt187960_3547
VBILepInt187960_3568
VBILepInt187960_3574
VBILepInt187960_3593
VBILepInt187960_3612
VBILepInt187960_3652
VBILepInt187960_3856
VBILepInt187960_3907
VBILepInt187960_3925
VBILepInt187960_3928
VBILepInt187960_3994
VBILepInt187960_4167
VBILepInt187960_4177
VBILepInt187960_4531
VBILepInt187960_4551
VBILepInt187960_4882
VBILepInt187960_5043
VBILepInt187960_5080
VBILepInt187960_5197
VBILepInt187960_5336
VBILepInt187960_5403
VBILepInt187960_5476
VBILepInt187960_5626
VBILepInt187960_5701
VBILepInt189313_0010
VBILepInt189313_0026
VBILepInt189313_0068
VBILepInt189313_0114
VBILepInt189313_0116
VBILepInt189313_0123
VBILepInt189313_0191
VBILepInt189313_0296
VBILepInt189313_0332
VBILepInt189313_0355
VBILepInt189313_0406
VBILepInt189313_0496
VBILepInt189313_0558
VBILepInt189313_0582
VBILepInt189313_0589
VBILepInt189313_0761
VBILepInt189313_0814
VBILepInt189313_0825
VBILepInt189313_0881
VBILepInt189313_0898
VBILepInt189313_0923
VBILepInt189313_0926
VBILepInt189313_0944
VBILepInt189313_1087
VBILepInt189313_1090
VBILepInt189313_1122
VBILepInt189313_1310
VBILepInt189313_1408
VBILepInt189313_1545
VBILepInt189313_1613
VBILepInt189313_1767
VBILepInt189313_1792
VBILepInt189313_1794
VBILepInt189313_1804
VBILepInt189313_1807
VBILepInt189313_1812
VBILepInt189313_1818
VBILepInt189313_1884
VBILepInt189313_1893
VBILepInt189313_1907
VBILepInt189313_1965
VBILepInt189313_1987
VBILepInt189313_1998
VBILepInt189313_2039
VBILepInt189313_2073
VBILepInt189313_2126
VBILepInt189313_2474
VBILepInt189313_2571
VBILepInt189313_2582
VBILepInt189313_2644
VBILepInt189313_2686
VBILepInt189313_2785
VBILepInt189313_2936
VBILepInt189313_2988
VBILepInt189313_3225
VBILepInt189313_3335
VBILepInt189313_3425
VBILepInt189313_3495
VBILepInt189313_3503
VBILepInt189313_3719
VBILepInt189313_3847
VBILepInt189313_4186
VBILepInt189313_4200
VBILepInt189313_4246
VBILepInt189313_4259
VBILepInt189313_4302
VBILepInt189313_4437
VBILepInt189313_4465
VBILepInt189313_4562
VBILepInt189313_4584
VBILepInt189313_4607
VBILepInt189313_4665
VBILepInt189313_4749
VBILepInt189313_4756
VBILepInt189313_4895
VBILepInt189313_4933
VBILepInt189313_4953
VBILepInt189313_4960
VBILepInt189313_5150
VBILepInt189313_5270
VBILepInt189313_5448
VBILepInt189313_5552
VBILepInt189313_5656
VBILepInt189313_5738
VBILepInt189313_5873
VBILepInt204213_0260
VBILepInt204213_0582
VBILepInt204213_0594
VBILepInt204213_1056
VBILepInt204213_1197
VBILepInt204213_1434
VBILepInt204213_1669
VBILepInt204213_1712
VBILepInt204213_1902
VBILepInt204213_2097
VBILepInt204213_2883
VBILepInt204213_3071
VBILepInt204213_3203
VBILepInt204213_3582
VBILepInt204213_3812
VBILepInt204213_4385
VBILepInt204213_4386
VBILepInt205537_0007
VBILepInt205537_0040
VBILepInt205537_0063
VBILepInt205537_0091
VBILepInt205537_0093
VBILepInt205537_0104
VBILepInt205537_0130
VBILepInt205537_0131
VBILepInt205537_0139
VBILepInt205537_0145
VBILepInt205537_0151
VBILepInt205537_0161
VBILepInt205537_0173
VBILepInt205537_0189
VBILepInt205537_0218
VBILepInt205537_0230
VBILepInt205537_0237
VBILepInt205537_0238
VBILepInt205537_0302
VBILepInt205537_0303
VBILepInt205537_0304
VBILepInt205537_0305
VBILepInt205537_0338
VBILepInt205537_0900
VBILepInt205537_0940
VBILepInt205537_1171
VBILepInt205537_1348
VBILepInt205537_1593
VBILepInt205537_1704
VBILepInt205537_1705
VBILepInt205537_1752
VBILepInt205537_1753
VBILepInt205537_1852
VBILepInt205537_2127
VBILepInt205537_2217
VBILepInt205537_2231
VBILepInt205537_2738
VBILepInt205537_2759
VBILepInt205537_2777
VBILepInt205537_2810
VBILepInt205537_2825
VBILepInt205537_2842
VBILepInt205537_2859
VBILepInt205537_2860
VBILepInt205537_2861
VBILepInt205537_2862
VBILepInt205537_2865
VBILepInt205537_2867
VBILepInt205537_2872
VBILepInt205537_2939
VBILepInt205537_2940
VBILepInt205537_3254
VBILepInt205537_3260
VBILepInt205537_3340
VBILepInt205537_3388
VBILepInt205537_3393
VBILepInt205537_3485
VBILepInt205537_3825
VBILepInt205537_4053
VBILepInt205537_4142
VBILepInt205537_4226
VBILepInt205537_4369
VBILepInt205537_4384
VBILepInt205537_4740
VBILepInt205537_4881
VBILepInt205537_5187
VBILepInt205537_5383
VBILepInt205537_5482
VBILepInt205537_5540
VBILepInt205537_5649
VBILepInt205537_5716
VBILepInt205537_5721
VBILepInt205537_5732
VBILepInt205776_0024
VBILepInt205776_0028
VBILepInt205776_0051
VBILepInt205776_0070
VBILepInt205776_0079
VBILepInt205776_0089
VBILepInt205776_0105
VBILepInt205776_0106
VBILepInt205776_0125
VBILepInt205776_0149
VBILepInt205776_0541
VBILepInt205776_0691
VBILepInt205776_0841
VBILepInt205776_0966
VBILepInt205776_1146
VBILepInt205776_1177
VBILepInt205776_1296
VBILepInt205776_1516
VBILepInt205776_1566
VBILepInt205776_1601
VBILepInt205776_1631
VBILepInt205776_1800
VBILepInt205776_1802
VBILepInt205776_1803
VBILepInt205776_1811
VBILepInt205776_1813
VBILepInt205776_1814
VBILepInt205776_1902
VBILepInt205776_2062
VBILepInt205776_2124
VBILepInt205776_2164
VBILepInt205776_2225
VBILepInt205776_2656
VBILepInt205776_2900
VBILepInt205776_2919
VBILepInt205776_2920
VBILepInt205776_2921
VBILepInt205776_2944
VBILepInt205776_3036
VBILepInt205776_3039
VBILepInt205776_3346
VBILepInt205776_3430
VBILepInt205776_3439
VBILepInt205776_3475
VBILepInt205776_3476
VBILepInt205776_3489
VBILepInt205776_3494
VBILepInt205776_3495
VBILepInt205776_3616
VBILepInt205776_3696
VBILepInt205776_3906
VBILepInt205776_3986
VBILepInt205776_4517
VBILepInt205776_4526
VBILepInt205776_4695
VBILepInt205776_5205
VBILepInt205776_5443
VBILepInt205776_5462
VBILepInt205776_5465
VBILepInt205776_5479
VBILepInt205776_5554
VBILepInt205776_5577
VBILepInt205776_5578
VBILepInt211048_0003
VBILepInt211048_0155
VBILepInt211048_0204
VBILepInt211048_0254
VBILepInt211048_0257
VBILepInt211048_0261
VBILepInt211048_0262
VBILepInt211048_0263
VBILepInt211048_0340
VBILepInt211048_0605
VBILepInt211048_0645
VBILepInt211048_1532
VBILepInt211048_1572
VBILepInt211048_1732
VBILepInt211048_1932
VBILepInt211048_2111
VBILepInt211048_2608
VBILepInt211048_3879
VBILepInt211846_0024
VBILepInt211846_0038
VBILepInt211846_0039
VBILepInt211846_0056
VBILepInt211846_0130
VBILepInt211846_0157
VBILepInt211846_0166
VBILepInt211846_0167
VBILepInt211846_0168
VBILepInt211846_0174
VBILepInt211846_0177
VBILepInt211846_0188
VBILepInt211846_0200
VBILepInt211846_0241
VBILepInt211846_0284
VBILepInt211846_0288
VBILepInt211846_0382
VBILepInt211846_0385
VBILepInt211846_0411
VBILepInt211846_0413
VBILepInt211846_0523
VBILepInt211846_0613
VBILepInt211846_0710
VBILepInt211846_0711
VBILepInt211846_0728
VBILepInt211846_0730
VBILepInt211846_0758
VBILepInt211846_0836
VBILepInt211846_0849
VBILepInt211846_0856
VBILepInt211846_0885
VBILepInt211846_0886
VBILepInt211846_0891
VBILepInt211846_0910
VBILepInt211846_1183
VBILepInt211846_1213
VBILepInt211846_1323
VBILepInt211846_1347
VBILepInt211846_1349
VBILepInt211846_1627
VBILepInt211846_1695
VBILepInt211846_1711
VBILepInt211846_1723
VBILepInt211846_1733
VBILepInt211846_1737
VBILepInt211846_1829
VBILepInt211846_1949
VBILepInt211846_1988
VBILepInt211846_2014
VBILepInt211846_2055
VBILepInt211846_2059
VBILepInt211846_2069
VBILepInt211846_2074
VBILepInt211846_2079
VBILepInt211846_2102
VBILepInt211846_2116
VBILepInt211846_2119
VBILepInt211846_2147
VBILepInt211846_2158
VBILepInt211846_2181
VBILepInt211846_2224
VBILepInt211846_2457
VBILepInt211846_2571
VBILepInt211846_2637
VBILepInt211846_2825
VBILepInt211846_3048
VBILepInt211846_3062
VBILepInt211846_3142
VBILepInt211846_3241
VBILepInt211846_3315
VBILepInt211846_3330
VBILepInt211846_3343
VBILepInt211846_3509
VBILepInt211846_3598
VBILepInt211846_3649
VBILepInt211846_3694
VBILepInt211846_3706
VBILepInt211846_3802
VBILepInt211846_3854
VBILepInt211846_3903
VBILepInt211846_3919
VBILepInt211846_3942
VBILepInt211846_3970
VBILepInt211846_4113
VBILepInt211846_4125
VBILepInt211846_4141
VBILepInt211846_4193
VBILepInt211846_4233
VBILepInt211846_4432
VBILepInt211846_4483
VBILepInt211846_4550
VBILepInt211846_4722
VBILepInt211846_4853
VBILepInt211846_4983
VBILepInt211846_4997
VBILepInt211846_5140
VBILepInt211846_5302
VBILepInt211846_5493
VBILepInt211846_5525
VBILepInt211846_5552
VBILepInt211846_5781
VBILepInt211846_5868
VBILepInt211846_5877
VBILepInt212294_0006
VBILepInt212294_0018
VBILepInt212294_0029
VBILepInt212294_0032
VBILepInt212294_0050
VBILepInt212294_0059
VBILepInt212294_0101
VBILepInt212294_0150
VBILepInt212294_0273
VBILepInt212294_0484
VBILepInt212294_0507
VBILepInt212294_0593
VBILepInt212294_0784
VBILepInt212294_0851
VBILepInt212294_1015
VBILepInt212294_1032
VBILepInt212294_1057
VBILepInt212294_1197
VBILepInt212294_1198
VBILepInt212294_1279
VBILepInt212294_1289
VBILepInt212294_1480
VBILepInt212294_1553
VBILepInt212294_1590
VBILepInt212294_1593
VBILepInt212294_1923
VBILepInt212294_1982
VBILepInt212294_2019
VBILepInt212294_2107
VBILepInt212294_2143
VBILepInt212294_2206
VBILepInt212294_2244
VBILepInt212294_2268
VBILepInt212294_2374
VBILepInt212294_2494
VBILepInt212294_2616
VBILepInt212294_2642
VBILepInt212294_2689
VBILepInt212294_2899
VBILepInt212294_2913
VBILepInt212294_2958
VBILepInt212294_3084
VBILepInt212294_3115
VBILepInt212294_3340
VBILepInt212294_3386
VBILepInt212294_3467
VBILepInt212294_3504
VBILepInt212294_3707
VBILepInt212294_4075
VBILepInt212294_4282
VBILepInt212294_4521
VBILepInt212294_4870
VBILepInt212294_4932
VBILepInt212294_4950
VBILepInt212294_5044
VBILepInt212294_5346
VBILepInt212294_5793
VBILepInt212938_0096
VBILepInt212938_0149
VBILepInt212938_0161
VBILepInt212938_0166
VBILepInt212938_0223
VBILepInt212938_0287
VBILepInt212938_0289
VBILepInt212938_0295
VBILepInt212938_0296
VBILepInt212938_0301
VBILepInt212938_0302
VBILepInt212938_0303
VBILepInt212938_0409
VBILepInt212938_0505
VBILepInt212938_0530
VBILepInt212938_0748
VBILepInt212938_0894
VBILepInt212938_1079
VBILepInt212938_1426
VBILepInt212938_1427
VBILepInt212938_1428
VBILepInt212938_1429
VBILepInt212938_1430
VBILepInt212938_1431
VBILepInt212938_1434
VBILepInt212938_1435
VBILepInt212938_1438
VBILepInt212938_1664
VBILepInt212938_2113
VBILepInt212938_2611
VBILepInt212938_3036
VBILepInt212938_3037
VBILepInt212938_3137
VBILepInt212938_3733
VBILepInt212938_4065
VBILepInt212938_4108
VBILepInt212938_4281
VBILepInt212938_4613
VBILepInt213196_0045
VBILepInt213196_0102
VBILepInt213196_0224
VBILepInt213196_0493
VBILepInt213196_0619
VBILepInt213196_0644
VBILepInt213196_0692
VBILepInt213196_0715
VBILepInt213196_0739
VBILepInt213196_0761
VBILepInt213196_0810
VBILepInt213196_0848
VBILepInt213196_0928
VBILepInt213196_0987
VBILepInt213196_1045
VBILepInt213196_1317
VBILepInt213196_1343
VBILepInt213196_1447
VBILepInt213196_1518
VBILepInt213196_1525
VBILepInt213196_1562
VBILepInt213196_1571
VBILepInt213196_1584
VBILepInt213196_1648
VBILepInt213196_1678
VBILepInt213196_1772
VBILepInt213196_1846
VBILepInt213196_1901
VBILepInt213196_1970
VBILepInt213196_2105
VBILepInt213196_2320
VBILepInt213196_2404
VBILepInt213196_2470
VBILepInt213196_2859
VBILepInt213196_2908
VBILepInt213196_2971
VBILepInt213196_2986
VBILepInt213196_3193
VBILepInt213196_3348
VBILepInt213196_3357
VBILepInt213196_3476
VBILepInt213196_3572
VBILepInt213196_3609
VBILepInt213196_3725
VBILepInt213196_3742
VBILepInt213196_3832
VBILepInt213196_3857
VBILepInt213196_3864
VBILepInt213196_3892
VBILepInt213196_3955
VBILepInt213196_3956
VBILepInt213196_4080
VBILepInt213196_4126
VBILepInt213196_4139
VBILepInt213196_4200
VBILepInt213196_4402
VBILepInt213196_4482
VBILepInt213196_4580
VBILepInt213196_4581
VBILepInt213196_4656
VBILepInt213196_4675
VBILepInt213196_4701
VBILepInt213196_4796
VBILepInt213196_4815
VBILepInt213196_4875
VBILepInt213196_4896
VBILepInt213196_4927
VBILepInt213196_5104
VBILepInt213196_5164
VBILepInt213196_5428
VBILepInt213196_5463
VBILepInt213196_5520
VBILepInt213196_5521
VBILepInt213196_5522
VBILepInt213196_5593
VBILepInt213196_5595
VBILepInt214484_0029
VBILepInt214484_0090
VBILepInt214484_0121
VBILepInt214484_0180
VBILepInt214484_0202
VBILepInt214484_0204
VBILepInt214484_0208
VBILepInt214484_0224
VBILepInt214484_0309
VBILepInt214484_0313
VBILepInt214484_0393
VBILepInt214484_0418
VBILepInt214484_0419
VBILepInt214484_0420
VBILepInt214484_0434
VBILepInt214484_0468
VBILepInt214484_0476
VBILepInt214484_0479
VBILepInt214484_0562
VBILepInt214484_0563
VBILepInt214484_0629
VBILepInt214484_0633
VBILepInt214484_0825
VBILepInt214484_1165
VBILepInt214484_1173
VBILepInt214484_1332
VBILepInt214484_1333
VBILepInt214484_1427
VBILepInt214484_1622
VBILepInt214484_1623
VBILepInt214484_1716
VBILepInt214484_2549
VBILepInt214484_2550
VBILepInt214484_2551
VBILepInt214484_2643
VBILepInt214484_3349
VBILepInt214484_3887
VBILepInt214484_3972
VBILepInt214484_4041
VBILepInt214484_4073
VBILepInt214484_4199
VBILepInt214484_4290
VBILepInt214484_4743
VBILepInt214484_4749
VBILepInt214484_4801
VBILepInt214484_4829
VBILepInt214484_5119
VBILepInt214484_5157
VBILepInt214484_5168
VBILepInt214484_5190
VBILepInt214484_5191
VBILepInt214484_5279
VBILepInt214484_5281
VBILepInt214484_5288
VBILepInt214484_5292
VBILepInt214484_5297
VBILepInt214632_0025
VBILepInt214632_0065
VBILepInt214632_0350
VBILepInt214632_0360
VBILepInt214632_0415
VBILepInt214632_0582
VBILepInt214632_0591
VBILepInt214632_0814
VBILepInt214632_1242
VBILepInt214632_1345
VBILepInt214632_1355
VBILepInt214632_1445
VBILepInt214632_2066
VBILepInt214632_2084
VBILepInt214632_2486
VBILepInt214632_2602
VBILepInt214632_3120
VBILepInt214632_3262
VBILepInt214632_3430
VBILepInt214632_5056
VBILepInt215791_0091
VBILepInt215791_0095
VBILepInt215791_0114
VBILepInt215791_0136
VBILepInt215791_0150
VBILepInt215791_0250
VBILepInt215791_0444
VBILepInt215791_0445
VBILepInt215791_0463
VBILepInt215791_0482
VBILepInt215791_0483
VBILepInt215791_0488
VBILepInt215791_1013
VBILepInt215791_1061
VBILepInt215791_1096
VBILepInt215791_1155
VBILepInt215791_1158
VBILepInt215791_1496
VBILepInt215791_1503
VBILepInt215791_1507
VBILepInt215791_1662
VBILepInt215791_1839
VBILepInt215791_1840
VBILepInt215791_1910
VBILepInt215791_1936
VBILepInt215791_2152
VBILepInt215791_2247
VBILepInt215791_2439
VBILepInt215791_3091
VBILepInt215791_3173
VBILepInt215791_3297
VBILepInt215791_3330
VBILepInt215791_3472
VBILepInt215791_3496
VBILepInt215791_3760
VBILepInt215791_4057
VBILepInt215791_4087
VBILepInt215944_0015
VBILepInt215944_0254
VBILepInt215944_0256
VBILepInt215944_0388
VBILepInt215944_0545
VBILepInt215944_0576
VBILepInt215944_0591
VBILepInt215944_0613
VBILepInt215944_0654
VBILepInt215944_0682
VBILepInt215944_0709
VBILepInt215944_0810
VBILepInt215944_1483
VBILepInt215944_1492
VBILepInt215944_1711
VBILepInt215944_1726
VBILepInt215944_1727
VBILepInt215944_1735
VBILepInt215944_1819
VBILepInt215944_1991
VBILepInt215944_2255
VBILepInt215944_2340
VBILepInt215944_2387
VBILepInt215944_2391
VBILepInt215944_2877
VBILepInt215944_3330
VBILepInt215944_3983
VBILepInt215944_4400
VBILepInt215944_4417
VBILepInt215944_4492
VBILepInt215944_4652
VBILepInt215944_4797
VBILepInt215944_4814
VBILepInt211846_3185	VBILepInt213196_0200
VBILepInt211846_4023	VBILepInt213196_2955
VBILepInt211846_0727	VBILepInt213196_4079
VBILepInt211846_1133	VBILepInt213196_0431
VBILepInt211846_4825	VBILepInt213196_0752
VBILepInt211846_3969	VBILepInt213196_3012
VBILepInt211048_1530	VBILepInt212938_0257
VBILepInt211846_2071	VBILepInt215944_0574
VBILepInt211846_2086	VBILepInt215944_1741
VBILepInt211846_2087	VBILepInt215944_1742
VBILepInt211846_2075	VBILepInt215944_1729
VBILepInt211846_2106	VBILepInt215944_0393
VBILepInt187960_2560	VBILepInt215944_1425
VBILepInt187960_4657	VBILepInt215944_2425
VBILepInt205537_0939	VBILepInt211846_4926
VBILepInt205537_2271	VBILepInt211846_1741
VBILepInt205537_4641	VBILepInt211846_2453
VBILepInt205537_2349	VBILepInt211846_5436
VBILepInt205537_3683	VBILepInt211846_1198
VBILepInt212938_3100	VBILepInt214632_2751
VBILepInt189313_0712	VBILepInt213196_4330
VBILepInt189313_4118	VBILepInt213196_5055
VBILepInt189313_4645	VBILepInt213196_2973
VBILepInt187960_3355	VBILepInt189313_1141
VBILepInt205537_0126	VBILepInt215944_2341
VBILepInt205537_3835	VBILepInt215944_1963
LA_4198	VBILepInt211048_2128
VBILepInt204213_3891	VBILepInt215791_2384
VBILepInt212294_2286	VBILepInt213196_1830
VBILepInt212294_5300	VBILepInt213196_0028
VBILepInt212294_5037	VBILepInt213196_4577
VBILepInt205537_0133	VBILepInt213196_1538
VBILepInt205537_1357	VBILepInt213196_2125
VBILepInt205537_3688	VBILepInt213196_0352
VBILepInt205537_4180	VBILepInt213196_4236
VBILepInt205537_1397	VBILepInt213196_2172
VBILepInt205537_2473	VBILepInt213196_1425
VBILepInt205537_4938	VBILepInt213196_4932
VBILepInt211048_0216	VBILepInt215944_2364
VBILepInt211048_1237	VBILepInt215944_4089
VBILepInt214484_0632	VBILepInt214632_0418
VBILepInt214484_5170	VBILepInt214632_0416
VBILepInt214484_5177	VBILepInt214632_0141
VBILepInt214484_0080	VBILepInt214632_1667
VBILepInt214484_5362	VBILepInt214632_2169
VBILepInt189313_0374	VBILepInt214484_2183
VBILepInt214484_5323	VBILepInt215791_0415
VBILepInt214484_1446	VBILepInt215791_4783
LIC_20274	VBILepInt211846_1136
VBILepInt213196_1793	VBILepInt214484_4172
VBILepInt211846_2905	VBILepInt215791_1297
VBILepInt211846_0400	VBILepInt215791_1156
VBILepInt211846_3853	VBILepInt215791_2053
VBILepInt211846_0941	VBILepInt215791_0709
VBILepInt213196_4354	VBILepInt215944_0464
VBILepInt187230_4394	VBILepInt214484_4409
VBILepInt187230_0621	VBILepInt214484_5261
VBILepInt187230_4050	VBILepInt214484_2970
VBILepInt211048_4046	VBILepInt214484_0119
VBILepInt211048_4568	VBILepInt214484_0270
VBILepInt187230_1126	VBILepInt212294_5590
VBILepInt187960_1315	VBILepInt205537_2580
VBILepInt187960_3562	VBILepInt205537_2806
VBILepInt187960_3540	VBILepInt205537_2827
VBILepInt187960_2277	VBILepInt205537_0004
VBILepInt187960_3544	VBILepInt205537_2823
VBILepInt189313_1872	VBILepInt205537_4658
VBILepInt189313_3571	VBILepInt205537_2061
VBILepInt187960_4242	VBILepInt204213_2641
VBILepInt187960_0051	VBILepInt211048_0317
VBILepInt187960_1547	VBILepInt211048_1740
LIC_11341	VBILepInt215791_2468
LIC_12055	VBILepInt215791_0436
VBILepInt205537_1802	VBILepInt215791_0472
VBILepInt187960_0547	VBILepInt213196_0212
VBILepInt187960_2420	VBILepInt213196_1554
VBILepInt187960_2257	VBILepInt213196_2543
VBILepInt187960_1297	VBILepInt213196_4461
VBILepInt187960_1407	VBILepInt213196_0891
VBILepInt187960_0615	VBILepInt213196_2666
LIC_10034	VBILepInt187230_3861
LIC_10972	VBILepInt187230_2754
LA_3338	VBILepInt213196_0701
LA_0703	VBILepInt213196_4573
VBILepInt187960_2376	VBILepInt211846_1724
VBILepInt187960_5402	VBILepInt211846_3132
VBILepInt205776_0060	VBILepInt213196_1654
VBILepInt205776_0594	VBILepInt213196_4564
VBILepInt205776_5206	VBILepInt213196_5313
VBILepInt205776_5114	VBILepInt213196_5421
LIC_11250	VBILepInt204213_3500
VBILepInt189313_1902	VBILepInt211846_2488
VBILepInt189313_4415	VBILepInt211846_3066
VBILepInt189313_0537	VBILepInt211846_3636
VBILepInt189313_0616	VBILepInt211846_3701
VBILepInt189313_5684	VBILepInt211846_5049
VBILepInt189313_2906	VBILepInt211846_1035
VBILepInt189313_2464	VBILepInt211846_1405
VBILepInt189313_1583	VBILepInt211846_2222
VBILepInt189313_1681	VBILepInt211846_2306
VBILepInt189313_4414	VBILepInt211846_3069
VBILepInt189313_4298	VBILepInt211846_3168
VBILepInt189313_4481	VBILepInt211846_3845
VBILepInt189313_4786	VBILepInt211846_4167
VBILepInt189313_5387	VBILepInt211846_4353
VBILepInt189313_2089	VBILepInt211846_2661
VBILepInt189313_0082	VBILepInt211846_3228
VBILepInt189313_4048	VBILepInt211846_5655
VBILepInt189313_4257	VBILepInt211846_5866
VBILepInt204213_3081	VBILepInt211048_3527
VBILepInt205776_3472	VBILepInt214484_5282
VBILepInt205776_5011	VBILepInt214484_3377
VBILepInt205776_5013	VBILepInt214484_3379
VBILepInt205776_3466	VBILepInt214484_5277
VBILepInt187230_5190	VBILepInt189313_2164
VBILepInt187230_5105	VBILepInt189313_2257
VBILepInt187230_3825	VBILepInt189313_1420
VBILepInt187230_2206	VBILepInt189313_3002
VBILepInt187230_2162	VBILepInt189313_3049
VBILepInt187230_0389	VBILepInt189313_3606
VBILepInt212938_0782	VBILepInt215944_4072
VBILepInt187230_0728	VBILepInt214632_1963
VBILepInt187230_2095	VBILepInt214632_3450
VBILepInt205776_5483	VBILepInt211048_1933
VBILepInt205537_3589	VBILepInt212294_0569
VBILepInt205537_4315	VBILepInt212294_3734
VBILepInt187960_4922	VBILepInt214484_4563
VBILepInt187960_1721	VBILepInt205776_2895
VBILepInt187960_2647	VBILepInt205776_1920
VBILepInt187230_1970	VBILepInt205537_1080
VBILepInt187230_0049	VBILepInt205537_2362
VBILepInt187230_3237	VBILepInt205537_0361
VBILepInt187230_5692	VBILepInt205537_4455
VBILepInt205776_2975	VBILepInt215944_0425
VBILepInt205776_3470	VBILepInt211846_0662
VBILepInt205776_3471	VBILepInt211846_0663
VBILepInt205776_1604	VBILepInt211846_5167
VBILepInt187230_3467	VBILepInt204213_3929
VBILepInt205776_2996	VBILepInt212294_2109
VBILepInt205776_5574	VBILepInt212294_0701
VBILepInt187230_0772	VBILepInt187960_2090
VBILepInt187230_5173	VBILepInt187960_2464
VBILepInt187230_3362	VBILepInt187960_4048
VBILepInt187230_5715	VBILepInt187960_4093
VBILepInt187230_4961	VBILepInt187960_4670
VBILepInt187230_2077	VBILepInt187960_5598
VBILepInt187230_4733	VBILepInt187960_5316
VBILepInt187230_5141	VBILepInt187960_2494
VBILepInt187230_4858	VBILepInt213196_5118
VBILepInt187230_4946	VBILepInt213196_1579
VBILepInt187230_2723	VBILepInt213196_1878
VBILepInt205537_0447	VBILepInt205776_1345
VBILepInt205537_3396	VBILepInt205776_2968
VBILepInt205537_3818	VBILepInt205776_2985
VBILepInt205537_0165	VBILepInt205776_0121
VBILepInt212294_2754	VBILepInt214484_2088
LIC_20172	VBILepInt205537_3470
VBILepInt205537_1790	VBILepInt214484_5239
VBILepInt205537_2847	VBILepInt214484_0433
VBILepInt205537_5198	VBILepInt214484_2945
VBILepInt205537_0048	VBILepInt214484_0191
VBILepInt205537_0959	VBILepInt214484_4386
VBILepInt205537_1799	VBILepInt214484_5249
VBILepInt205776_0081	VBILepInt214632_0138
VBILepInt187230_0745	VBILepInt215944_2056
LA_0924	LIC_12721
LA_1086	LIC_12587
LA_4081	LIC_13253
VBILepInt211048_0282	VBILepInt215791_3137
VBILepInt211048_0655	VBILepInt215791_3174
VBILepInt211048_0661	VBILepInt215791_3180
VBILepInt211048_0652	VBILepInt215791_3171
VBILepInt214632_2100	VBILepInt215791_0434
VBILepInt212294_5531	VBILepInt214632_2488
VBILepInt187230_0690	VBILepInt215791_1242
VBILepInt187230_0817	VBILepInt215791_1360
VBILepInt187230_4122	VBILepInt215791_3695
LA_0509	VBILepInt212294_4796
VBILepInt212294_2228	VBILepInt215791_0634
VBILepInt212294_3082	VBILepInt215791_0680
LA_1015	VBILepInt204213_3746
VBILepInt187960_1960	VBILepInt212294_1880
VBILepInt205537_1710	VBILepInt212938_0157
VBILepInt187230_4033	VBILepInt211846_1551
VBILepInt187230_3724	VBILepInt211846_1913
VBILepInt187230_2451	VBILepInt211846_1186
VBILepInt187230_5310	VBILepInt211846_2616
VBILepInt187230_1066	VBILepInt211846_4546
VBILepInt187230_1849	VBILepInt211846_4644
VBILepInt187230_4070	VBILepInt211846_1516
VBILepInt189313_3703	VBILepInt212294_1158
VBILepInt189313_1811	VBILepInt212294_3452
VBILepInt189313_4880	VBILepInt212294_1374
VBILepInt189313_0079	VBILepInt212294_0568
VBILepInt189313_4396	VBILepInt212294_0427
VBILepInt189313_5665	VBILepInt212294_5546
VBILepInt189313_1477	VBILepInt212294_4083
VBILepInt189313_1810	VBILepInt212294_3453
LIC_11179	VBILepInt211048_3526
VBILepInt204213_4214	VBILepInt205776_4061
LIC_10744	VBILepInt212938_0108
VBILepInt187960_1264	VBILepInt215791_2297
VBILepInt187960_5489	VBILepInt215791_3165
VBILepInt212294_0095	VBILepInt215944_1943
VBILepInt212294_1824	VBILepInt215944_0699
VBILepInt212294_2335	VBILepInt215944_0602
VBILepInt212294_0610	VBILepInt215944_1115
VBILepInt212294_3382	VBILepInt215944_2849
VBILepInt189313_1437	VBILepInt205776_4385
VBILepInt189313_2242	VBILepInt205776_5376
VBILepInt205776_3330	VBILepInt215791_1285
VBILepInt205776_0150	VBILepInt215791_0339
VBILepInt205776_1476	VBILepInt215791_2261
VBILepInt187960_0719	VBILepInt214632_2129
LIC_12726	VBILepInt187960_4756
LIC_13106	VBILepInt187960_4029
LIC_10814	VBILepInt187960_4732
LIC_12823	VBILepInt187960_4457
VBILepInt211846_0192	VBILepInt212294_0104
VBILepInt211846_0193	VBILepInt212294_0105
VBILepInt211846_1334	VBILepInt212294_2093
VBILepInt211846_4258	VBILepInt212294_1372
VBILepInt211846_0178	VBILepInt212294_0043
VBILepInt211846_4839	VBILepInt212294_5770
VBILepInt211846_0196	VBILepInt212294_0109
VBILepInt211846_4229	VBILepInt212294_5060
VBILepInt204213_2602	VBILepInt211846_1335
VBILepInt204213_3501	VBILepInt211846_4198
VBILepInt204213_0201	VBILepInt211846_4343
VBILepInt187230_2704	VBILepInt205776_0753
VBILepInt187230_1619	VBILepInt205776_1170
VBILepInt211846_4083	VBILepInt214632_0614
VBILepInt211846_4717	VBILepInt212294_2266	VBILepInt213196_1906
VBILepInt211846_4040	VBILepInt212294_5272	VBILepInt213196_2944
VBILepInt189313_0121	VBILepInt205537_3181	VBILepInt214632_0916
VBILepInt187960_0649	VBILepInt212294_1476	VBILepInt213196_0135
VBILepInt187960_1656	VBILepInt212294_2252	VBILepInt213196_1920
LA_0712	VBILepInt187230_1537	VBILepInt212938_0408
LA_2267	VBILepInt205537_1244	VBILepInt214632_1638
VBILepInt187960_3450	VBILepInt189313_1018	VBILepInt205537_5737
VBILepInt189313_2222	VBILepInt205776_5363	VBILepInt211846_2788
VBILepInt189313_4403	VBILepInt205776_3636	VBILepInt211846_3079
VBILepInt189313_3139	VBILepInt205776_0321	VBILepInt211846_1232
VBILepInt211048_1542	VBILepInt213196_0091	VBILepInt214632_0187
LA_1568	VBILepInt187230_0303	VBILepInt205776_1641
VBILepInt205537_5466	VBILepInt212294_4222	VBILepInt213196_3783
VBILepInt189313_0892	VBILepInt211846_0272	VBILepInt211846_0602	VBILepInt214632_3661
VBILepInt189313_4510	VBILepInt213196_3080	VBILepInt214484_3820
VBILepInt205537_2833	VBILepInt205776_5476	VBILepInt214484_0432
VBILepInt205537_2840	VBILepInt205776_5467	VBILepInt214484_0430
VBILepInt205537_2846	VBILepInt205776_3482	VBILepInt214484_5287
VBILepInt213196_5214	VBILepInt214484_3900	VBILepInt214632_1080
VBILepInt187230_3576	VBILepInt211846_0106	VBILepInt213196_3959
VBILepInt205537_1796	VBILepInt214484_5246	VBILepInt215791_0468
VBILepInt205776_1722	VBILepInt211048_4606	VBILepInt214484_0226
VBILepInt205776_1726	VBILepInt211048_4610	VBILepInt214484_0222
VBILepInt211846_2420	VBILepInt212938_2039	VBILepInt213196_5527
VBILepInt189313_4989	VBILepInt205537_0078	VBILepInt213196_2631
VBILepInt187230_1253	VBILepInt189313_0156	VBILepInt205776_0935
VBILepInt187230_0302	VBILepInt189313_4870	VBILepInt205776_1642
VBILepInt205537_1866	VBILepInt205776_3552	VBILepInt215791_0387
VBILepInt205537_1534	VBILepInt214484_4998	VBILepInt215944_1973
VBILepInt205537_0577	VBILepInt211846_4085	VBILepInt212294_5314
VBILepInt205537_3810	VBILepInt211846_1327	VBILepInt212294_2100
VBILepInt204213_2093	VBILepInt211048_3653	VBILepInt212294_3123
VBILepInt205537_1770	VBILepInt214632_2078	VBILepInt215791_1172
VBILepInt187230_1462	VBILepInt187960_4429	VBILepInt211846_3508
VBILepInt214484_0886	VBILepInt215791_1021	VBILepInt215944_3211
VBILepInt212294_2502	VBILepInt212938_3662	VBILepInt215791_4175
VBILepInt189313_1384	VBILepInt211846_1849	VBILepInt212294_4171
VBILepInt189313_0385	VBILepInt211846_3493	VBILepInt212294_0141
LA_3827	VBILepInt205537_4490	VBILepInt212938_0316
VBILepInt204213_2601	VBILepInt211846_1336	VBILepInt212294_2091
VBILepInt204213_2604	VBILepInt211846_1333	VBILepInt212294_2094
VBILepInt187230_0592	VBILepInt212294_1578	VBILepInt214632_2104
VBILepInt187230_2175	VBILepInt205776_0225	VBILepInt212294_3090
LA_3781	LIC_10461	VBILepInt212938_0362
VBILepInt205776_2168	VBILepInt212294_1075	VBILepInt213196_1267
VBILepInt205776_0082	VBILepInt214484_5181	VBILepInt215791_0132
VBILepInt211846_5610	VBILepInt212294_0861	VBILepInt214484_0772
LA_1486	LIC_12270	VBILepInt187230_0378
LA_B177	VBILepInt187230_2197	VBILepInt189313_3010
VBILepInt204213_0564	VBILepInt212294_1434	VBILepInt215944_0419
VBILepInt187960_0022	VBILepInt205537_0137	VBILepInt215791_1166
VBILepInt187230_4067	VBILepInt187960_2901	VBILepInt189313_2588
VBILepInt205537_5066	VBILepInt212294_0096	VBILepInt215944_1941
VBILepInt205537_0090	VBILepInt212294_2916	VBILepInt215944_0594
LA_3780	LIC_10462	VBILepInt213196_0263
VBILepInt189313_5723	VBILepInt213196_0922	VBILepInt215791_2509
VBILepInt189313_2574	VBILepInt213196_3455	VBILepInt215791_3664
VBILepInt187960_2264	VBILepInt214484_0321	VBILepInt215944_2389
VBILepInt189313_3422	VBILepInt205776_2947	VBILepInt212294_2123
VBILepInt187230_4474	VBILepInt214484_4338	VBILepInt215791_3238
VBILepInt187230_4386	VBILepInt205537_0926	VBILepInt211846_4943
VBILepInt187230_2690	VBILepInt189313_4348	VBILepInt211846_3126
VBILepInt187230_4145	VBILepInt189313_2506	VBILepInt211846_1441
VBILepInt187960_0054	VBILepInt205776_5020	VBILepInt214484_3386
VBILepInt187960_0053	VBILepInt205776_5021	VBILepInt214484_3387
VBILepInt205776_0080	VBILepInt214484_5179	VBILepInt214632_0139
LIC_10826	VBILepInt187960_2413	VBILepInt214484_0477
VBILepInt214484_2932	VBILepInt214632_4121	VBILepInt215791_3600
VBILepInt187230_3415	VBILepInt205537_5774	VBILepInt215791_0047
LIC_10071	VBILepInt204213_1750	VBILepInt211048_2585
VBILepInt187960_1879	VBILepInt189313_5511	VBILepInt211846_4469
VBILepInt187960_3051	VBILepInt189313_1495	VBILepInt211846_1746
LA_3332	VBILepInt205537_2829	VBILepInt211846_0664
VBILepInt187230_4953	VBILepInt189313_4183	VBILepInt212294_0693
VBILepInt189313_0135	VBILepInt205537_3167	VBILepInt211846_3274
VBILepInt205776_1280	VBILepInt212938_2758	VBILepInt213196_0088
VBILepInt187230_1095	VBILepInt211846_0838	VBILepInt211846_3516	VBILepInt214484_0330
VBILepInt205537_3390	VBILepInt205776_2978	VBILepInt215944_0422
VBILepInt205537_3822	VBILepInt205776_2981	VBILepInt215944_2211
VBILepInt205537_3823	VBILepInt205776_2980	VBILepInt215944_2212
VBILepInt205537_3392	VBILepInt205776_2976	VBILepInt215944_0424
VBILepInt187960_2276	VBILepInt204213_0236	VBILepInt214632_0172
VBILepInt211846_0670	VBILepInt212938_4252	VBILepInt214632_0351
LA_0304	VBILepInt204213_2779	VBILepInt214632_4270
VBILepInt187230_5388	VBILepInt205776_5136	VBILepInt214484_3506
VBILepInt189313_2737	VBILepInt213196_0361	VBILepInt214632_4903
VBILepInt187230_1858	VBILepInt205537_1201	VBILepInt212294_2192
LIC_10515	VBILepInt213196_5515	VBILepInt215791_4063
LA_1846	VBILepInt211846_0402	VBILepInt212938_1840
LA_B071	VBILepInt212294_3406	VBILepInt215944_3576
LIC_10412	VBILepInt187960_4056	VBILepInt212938_2470
VBILepInt189313_4134	VBILepInt205776_1852	VBILepInt213196_5040
VBILepInt189313_4468	VBILepInt205776_1232	VBILepInt213196_0714
VBILepInt189313_4466	VBILepInt205776_1229	VBILepInt214484_3851
LIC_12045	VBILepInt187960_2253	VBILepInt213196_2537
LA_1016	LIC_12641	VBILepInt204213_3745
LA_3779	LIC_10463	VBILepInt204213_4235
VBILepInt189313_4038	VBILepInt212294_0825	VBILepInt213196_5130
VBILepInt187230_5525	VBILepInt187960_0069	VBILepInt187960_0070	VBILepInt205537_0191
VBILepInt187230_2460	VBILepInt187960_0799	VBILepInt205537_3675
VBILepInt187960_0760	VBILepInt211048_4449	VBILepInt213196_2552
VBILepInt187960_3893	VBILepInt211048_0318	VBILepInt213196_5519
VBILepInt187230_3026	VBILepInt212294_5310	VBILepInt215944_3645
VBILepInt205776_2190	VBILepInt213196_1246	VBILepInt215791_4894
VBILepInt187230_0218	VBILepInt189313_4014	VBILepInt213196_5150
VBILepInt205537_2489	VBILepInt205776_2004	VBILepInt214632_2937	VBILepInt215791_4716
VBILepInt187960_1941	VBILepInt211846_4407	VBILepInt212294_1900	VBILepInt214632_1793
VBILepInt189313_5330	VBILepInt205537_1551	VBILepInt211846_2846	VBILepInt213196_2340
VBILepInt189313_0963	VBILepInt205537_5791	VBILepInt211846_0338	VBILepInt213196_4119
VBILepInt187960_2424	VBILepInt205537_4905	VBILepInt211846_2707	VBILepInt212294_2667
VBILepInt204213_2600	VBILepInt205537_0039	VBILepInt211846_1338	VBILepInt212294_2090
LIC_13363	VBILepInt187230_3644	VBILepInt214632_3813	VBILepInt215944_3099
VBILepInt205776_0148	VBILepInt211846_0675	VBILepInt214484_5174	VBILepInt214632_0143
VBILepInt187960_4240	VBILepInt205776_4718	VBILepInt212294_3771	VBILepInt213196_3325
VBILepInt189313_2960	VBILepInt204213_3492	VBILepInt211048_4243	VBILepInt211846_0986
VBILepInt187230_5383	VBILepInt205537_4743	VBILepInt211846_2551	VBILepInt213196_5388
LA_0459	LIC_10398	VBILepInt204213_4056	VBILepInt211048_0835
VBILepInt187230_0178	VBILepInt212294_0316	VBILepInt214632_1183	VBILepInt215791_1834
VBILepInt189313_1674	VBILepInt205537_4485	VBILepInt212294_3568	VBILepInt213196_3102
VBILepInt187960_2637	VBILepInt205776_1907	VBILepInt212294_0800	VBILepInt215791_4627
VBILepInt205537_5820	VBILepInt212294_4591	VBILepInt214632_3575	VBILepInt215791_0253
VBILepInt205537_4124	VBILepInt212294_4735	VBILepInt214632_3460	VBILepInt215791_2752
VBILepInt211846_1089	VBILepInt212294_3271	VBILepInt214484_1059	VBILepInt214632_5001
VBILepInt187230_2632	VBILepInt189313_0032	VBILepInt212294_0529	VBILepInt215791_1028
VBILepInt189313_4263	VBILepInt211846_2662	VBILepInt213196_3722	VBILepInt214484_2137
VBILepInt187960_0749	VBILepInt213196_2560	VBILepInt214632_2105	VBILepInt215791_0429
VBILepInt187960_1845	VBILepInt189313_5561	VBILepInt211846_4503	VBILepInt214484_4836
LA_2083	VBILepInt187230_0892	VBILepInt204213_0170	VBILepInt215791_1413
VBILepInt187230_2649	VBILepInt205537_3271	VBILepInt213196_1504	VBILepInt214484_3983
VBILepInt187230_2644	VBILepInt187960_5122	VBILepInt211846_4864	VBILepInt213196_0791	VBILepInt213196_2065
VBILepInt205537_2832	VBILepInt205776_3477	VBILepInt211048_1931	VBILepInt215791_0149
LA_1782	VBILepInt212938_4154	VBILepInt215791_0041	VBILepInt215944_4482
VBILepInt189313_4794	VBILepInt205776_2339	VBILepInt211846_4174	VBILepInt213196_1132
VBILepInt189313_1795	VBILepInt212294_3463	VBILepInt213196_5545	VBILepInt215791_4038
LIC_12494	VBILepInt189313_3930	VBILepInt211048_3787	VBILepInt211846_5548
VBILepInt189313_3012	VBILepInt205776_0204	VBILepInt213196_0622	VBILepInt214632_0223
VBILepInt187960_0375	VBILepInt204213_2625	VBILepInt205776_2258	VBILepInt212938_1157
VBILepInt205537_0096	VBILepInt212294_2915	VBILepInt212938_1193	VBILepInt215944_0593
VBILepInt187230_4278	VBILepInt205537_4349	VBILepInt214632_4360	VBILepInt215791_0224
VBILepInt189313_4817	VBILepInt205537_0674	VBILepInt213196_1105	VBILepInt214484_4653
VBILepInt187230_3959	VBILepInt189313_1561	VBILepInt205537_5264	VBILepInt213196_3574
VBILepInt187230_4417	VBILepInt187960_4972	VBILepInt214632_4276	VBILepInt215791_3757
VBILepInt187960_3345	VBILepInt189313_1153	VBILepInt212294_4388	VBILepInt214484_2546
VBILepInt187230_0306	VBILepInt187960_0331	VBILepInt205776_5538	VBILepInt212294_1360
LA_1470	LIC_12286	VBILepInt205537_2100	VBILepInt211048_3482
LIC_10962	VBILepInt187960_2143	VBILepInt189313_2296	VBILepInt205776_5434
VBILepInt187230_3434	VBILepInt205776_4002	VBILepInt211846_0376	VBILepInt212294_4517
VBILepInt187230_4568	VBILepInt205776_2207	VBILepInt211846_5376	VBILepInt212294_1116
VBILepInt189313_0531	VBILepInt211846_3631	VBILepInt214632_1397	VBILepInt215791_1605
LIC_10506	VBILepInt211048_0350	VBILepInt211846_2419	VBILepInt215791_4051
LIC_10775	VBILepInt187960_2526	VBILepInt189313_2250	VBILepInt211846_2810
VBILepInt211846_5112	VBILepInt212294_5497	VBILepInt213196_1031	VBILepInt214632_5078
VBILepInt187960_2362	VBILepInt211048_0675	VBILepInt211846_0240	VBILepInt215791_3194
VBILepInt205537_2713	VBILepInt211048_1175	VBILepInt212294_3014	VBILepInt214484_0521
VBILepInt187960_0918	VBILepInt211846_1259	VBILepInt212294_3446	VBILepInt213196_0297
VBILepInt187230_5592	VBILepInt205537_4547	VBILepInt212294_3506	VBILepInt213196_5592
VBILepInt205537_3276	VBILepInt212294_0518	VBILepInt214632_1006	VBILepInt215944_3069
LA_3669	LIC_10547	VBILepInt214632_4642	VBILepInt215791_4116
VBILepInt187230_1547	VBILepInt187960_4353	VBILepInt189313_0481	VBILepInt211846_3582
VBILepInt187230_3167	VBILepInt187960_0181	VBILepInt205537_0419	VBILepInt212294_5153
VBILepInt187960_3323	VBILepInt205537_5606	VBILepInt205776_4142	VBILepInt215791_3064
LIC_12623	VBILepInt205537_2647	VBILepInt212294_0738	VBILepInt215791_4569
VBILepInt205776_2548	VBILepInt211846_4995	VBILepInt212294_5618	VBILepInt213196_0905
VBILepInt204213_3448	VBILepInt211048_2963	VBILepInt212294_0202	VBILepInt213196_0238
VBILepInt189313_4140	VBILepInt205776_1846	VBILepInt211846_5747	VBILepInt214632_3084
LA_1904	LIC_11997	VBILepInt205776_3395	VBILepInt211048_3164
VBILepInt187960_2254	VBILepInt187960_2350	VBILepInt211048_0212	VBILepInt212938_1838	VBILepInt213196_2540	VBILepInt215791_1153
LA_3872	VBILepInt205537_4133	VBILepInt205776_3815	VBILepInt211048_0374	VBILepInt212294_4724
VBILepInt187960_5003	VBILepInt189313_4837	VBILepInt211846_4220	VBILepInt213196_1081	VBILepInt215791_2366
VBILepInt205776_2039	VBILepInt211846_5536	VBILepInt212294_0937	VBILepInt213196_1405	VBILepInt214484_0845
LA_0416	LIC_10365	VBILepInt205776_4831	VBILepInt211048_1917	VBILepInt212938_3518
LIC_12824	VBILepInt187960_4455	VBILepInt211048_3005	VBILepInt212938_4753	VBILepInt215944_3189
VBILepInt187230_1000	VBILepInt189313_5528	VBILepInt205537_1383	VBILepInt213196_2157	VBILepInt215791_1502
LA_B020	LIC_20017	VBILepInt211048_0638	VBILepInt212938_3002	VBILepInt214484_1007
VBILepInt204213_2595	VBILepInt205776_2970	VBILepInt211846_0896	VBILepInt212294_2085	VBILepInt215944_0430
VBILepInt187960_4709	VBILepInt212294_2862	VBILepInt212938_1867	VBILepInt213196_1604	VBILepInt215944_0963
LA_1612	LIC_12170	VBILepInt212294_1420	VBILepInt212938_0962	VBILepInt215944_0195
VBILepInt187960_1481	VBILepInt205537_0963	VBILepInt211846_4901	VBILepInt214632_2328	VBILepInt215791_3203
VBILepInt187960_3892	VBILepInt205537_2866	VBILepInt211048_0339	VBILepInt212938_0648	VBILepInt213196_5518
VBILepInt205776_1360	VBILepInt211846_3967	VBILepInt213196_3014	VBILepInt214484_3740	VBILepInt214632_0720
VBILepInt187960_3285	VBILepInt189313_1212	VBILepInt205537_5567	VBILepInt205776_4177	VBILepInt211846_1995
LA_0259	LIC_10223	VBILepInt205537_5105	VBILepInt214484_3040	VBILepInt215791_3707
VBILepInt187230_2203	VBILepInt205537_3440	VBILepInt211846_0946	VBILepInt214484_0159	VBILepInt215944_3944
LIC_10511	VBILepInt187230_5526	VBILepInt187960_0068	VBILepInt205537_0192	VBILepInt211048_0348
LIC_11337	VBILepInt189313_5671	VBILepInt214484_4528	VBILepInt215791_2462	VBILepInt215944_4380
LA_2870	VBILepInt187230_3036	VBILepInt187960_0326	VBILepInt204213_3076	VBILepInt205537_0557
VBILepInt187230_1221	VBILepInt189313_0188	VBILepInt211846_3321	VBILepInt212294_0675	VBILepInt215791_1147
LIC_11585	VBILepInt205537_1134	VBILepInt212938_4341	VBILepInt214484_4223	VBILepInt215791_0598
VBILepInt204213_3491	VBILepInt205537_3479	VBILepInt211048_4242	VBILepInt212938_0196	VBILepInt215944_3434
VBILepInt187960_1484	VBILepInt189313_5850	VBILepInt205776_2634	VBILepInt212294_5716	VBILepInt213196_0820
VBILepInt205537_1758	VBILepInt205537_1789	VBILepInt205776_1750	VBILepInt214484_5238	VBILepInt214632_2067	VBILepInt215791_1188
VBILepInt189313_5027	VBILepInt205537_1885	VBILepInt212294_1508	VBILepInt214484_5361	VBILepInt214632_2168
VBILepInt187230_1466	VBILepInt189313_0398	VBILepInt205537_2938	VBILepInt211846_3511	VBILepInt215791_1728
LA_1759	LIC_12050	VBILepInt211048_1238	VBILepInt212938_3649	VBILepInt215944_4088
VBILepInt187230_4939	VBILepInt189313_4151	VBILepInt211846_5759	VBILepInt212294_0723	VBILepInt214484_0652
VBILepInt187960_1415	VBILepInt189313_5769	VBILepInt211846_4974	VBILepInt214484_4446	VBILepInt215791_2549
VBILepInt204213_1126	VBILepInt211048_2000	VBILepInt212938_1946	VBILepInt215791_0100	VBILepInt215944_2383
LA_3739	VBILepInt187960_3912	VBILepInt189313_1790	VBILepInt212294_3465	VBILepInt213196_5548
VBILepInt211048_0341	VBILepInt212938_0255	VBILepInt214484_3582	VBILepInt214632_4791	VBILepInt215791_4252
VBILepInt187230_3720	VBILepInt187960_3212	VBILepInt189313_1302	VBILepInt205776_4264	VBILepInt211846_1917
VBILepInt187230_0203	VBILepInt189313_2124	VBILepInt204213_3979	VBILepInt211048_0210	VBILepInt211846_2695
VBILepInt189313_0258	VBILepInt205776_0843	VBILepInt211846_3388	VBILepInt212294_0323	VBILepInt214484_2086
VBILepInt187230_5569	VBILepInt189313_1764	VBILepInt205537_4564	VBILepInt213196_5570	VBILepInt214632_4554
VBILepInt187230_4613	VBILepInt205537_2264	VBILepInt211846_5411	VBILepInt213196_1272	VBILepInt215791_4868
VBILepInt189313_3483	VBILepInt205776_3038	VBILepInt211846_4531	VBILepInt212294_2036	VBILepInt215791_0052
VBILepInt187960_0576	VBILepInt189313_4006	VBILepInt189313_4862	VBILepInt211846_3135	VBILepInt211846_5364	VBILepInt214632_2815	VBILepInt215791_2473
LA_1639	LIC_12145	VBILepInt204213_0550	VBILepInt212938_0986	VBILepInt215944_0232
LA_0835	LIC_12791	VBILepInt187960_4500	VBILepInt205537_3014	VBILepInt214632_1219
LA_0935	VBILepInt204213_2154	VBILepInt213196_1674	VBILepInt214632_0862	VBILepInt215944_1063
VBILepInt187230_2681	VBILepInt205776_3681	VBILepInt212294_0474	VBILepInt213196_1463	VBILepInt214484_3947
LIC_12968	VBILepInt205537_3952	VBILepInt212938_1697	VBILepInt214484_4131	VBILepInt214632_3302
VBILepInt189313_1419	VBILepInt204213_1821	VBILepInt211846_1814	VBILepInt213196_3699	VBILepInt215944_1464
VBILepInt187230_3746	VBILepInt187960_3185	VBILepInt205776_4291	VBILepInt214484_2697	VBILepInt214632_3907
VBILepInt187230_0891	VBILepInt187960_1969	VBILepInt189313_5416	VBILepInt205537_1478	VBILepInt213196_2256
VBILepInt187230_5595	VBILepInt205776_4970	VBILepInt212294_3511	VBILepInt213196_0261	VBILepInt215791_3998
VBILepInt187960_2475	VBILepInt189313_2191	VBILepInt204213_0755	VBILepInt211846_2756	VBILepInt215944_4511
VBILepInt187960_4430	VBILepInt189313_0011	VBILepInt205776_0676	VBILepInt212294_0125	VBILepInt214632_1288
VBILepInt187960_4762	VBILepInt205537_0945	VBILepInt205776_0889	VBILepInt214484_0324	VBILepInt214484_2035	VBILepInt215791_1891
VBILepInt187230_1824	VBILepInt205537_1232	VBILepInt212294_2155	VBILepInt212938_4114	VBILepInt215944_0031
VBILepInt189313_4422	VBILepInt204213_0674	VBILepInt205537_3370	VBILepInt212294_0408	VBILepInt213196_5233	VBILepInt215791_0072
VBILepInt187960_3488	VBILepInt189313_0985	VBILepInt205776_3985	VBILepInt211048_1286	VBILepInt211846_0357	VBILepInt215944_0747
VBILepInt187960_0552	VBILepInt212294_1369	VBILepInt212938_0920	VBILepInt213196_0219	VBILepInt214632_0479	VBILepInt215944_4056
LIC_10757	VBILepInt204213_3345	VBILepInt205776_5361	VBILepInt213196_4971	VBILepInt214484_0603	VBILepInt214632_3208
LA_B351	LIC_20263	VBILepInt187960_0877	VBILepInt205776_0430	VBILepInt211048_0606	VBILepInt214632_4979
VBILepInt187230_1465	VBILepInt189313_0397	VBILepInt211846_3510	VBILepInt212938_1643	VBILepInt214632_1290	VBILepInt215791_1729
LIC_11029	VBILepInt189313_4485	VBILepInt205776_1244	VBILepInt212294_5076	VBILepInt214484_3838	VBILepInt215944_1573
VBILepInt187230_0673	VBILepInt189313_5170	VBILepInt205537_1694	VBILepInt205776_3400	VBILepInt212294_1655	VBILepInt213196_2484
VBILepInt187230_1003	VBILepInt187960_1863	VBILepInt189313_5533	VBILepInt213196_2152	VBILepInt214632_1728	VBILepInt215791_1506
VBILepInt187230_1307	VBILepInt187960_4750	VBILepInt189313_0217	VBILepInt205537_3100	VBILepInt212294_0369	VBILepInt213196_1645
VBILepInt187960_0532	VBILepInt189313_3512	VBILepInt205776_1627	VBILepInt211048_2190	VBILepInt213196_2744	VBILepInt214632_0501
VBILepInt205537_2839	VBILepInt205537_2844	VBILepInt205776_3484	VBILepInt205776_5477	VBILepInt205776_5480	VBILepInt213196_0174	VBILepInt214484_0423	VBILepInt214484_0473	VBILepInt214632_0422	VBILepInt214632_0424	VBILepInt215944_1778
VBILepInt187960_5494	VBILepInt205537_3268	VBILepInt205776_3723	VBILepInt212938_4634	VBILepInt213196_1508	VBILepInt214632_0999
VBILepInt187230_3502	VBILepInt205537_5691	VBILepInt211846_0641	VBILepInt212294_4452	VBILepInt213196_4019	VBILepInt215791_2985
LA_3260	VBILepInt204213_1397	VBILepInt211048_1592	VBILepInt212294_0690	VBILepInt214484_0549	VBILepInt215944_1496
VBILepInt187960_2423	VBILepInt189313_2138	VBILepInt205537_4904	VBILepInt211846_2706	VBILepInt212294_2666	VBILepInt213196_4900
VBILepInt189313_1110	VBILepInt205537_5662	VBILepInt205776_4091	VBILepInt211846_0717	VBILepInt212294_4425	VBILepInt214484_2510
VBILepInt205537_0309	VBILepInt205776_1810	VBILepInt211846_5876	VBILepInt212294_2912	VBILepInt215791_0456	VBILepInt215944_2382
LA_3594	LIC_10609	VBILepInt187230_5368	VBILepInt204213_1174	VBILepInt212938_2977	VBILepInt215791_4199
LIC_10503	VBILepInt187230_5532	VBILepInt205537_0099	VBILepInt211846_2415	VBILepInt212294_2376	VBILepInt215791_4054
VBILepInt205537_0241	VBILepInt205776_1821	VBILepInt211846_5870	VBILepInt212294_2927	VBILepInt212938_1199	VBILepInt214484_0638
VBILepInt187230_5097	VBILepInt187960_4695	VBILepInt204213_1574	VBILepInt212294_2845	VBILepInt213196_1589	VBILepInt214632_3170
VBILepInt187960_3073	VBILepInt189313_1466	VBILepInt211846_1771	VBILepInt212294_4092	VBILepInt213196_3653	VBILepInt214484_2810
VBILepInt205537_2843	VBILepInt205776_5478	VBILepInt205776_5481	VBILepInt212938_0259	VBILepInt214484_0474	VBILepInt214632_0425	VBILepInt215944_1779
VBILepInt187230_1025	VBILepInt187960_1839	VBILepInt189313_5567	VBILepInt205776_3061	VBILepInt211846_4509	VBILepInt212294_2010
LA_3722	VBILepInt204213_0326	VBILepInt205537_4601	VBILepInt211048_0342	VBILepInt213196_5523	VBILepInt214632_4588
VBILepInt189313_3319	VBILepInt205537_1170	VBILepInt205776_2849	VBILepInt212294_2229	VBILepInt214632_1566	VBILepInt215791_0633
VBILepInt187230_2098	VBILepInt189313_0774	VBILepInt205776_3791	VBILepInt212294_4748	VBILepInt213196_4286	VBILepInt214484_1870
VBILepInt187230_5209	VBILepInt189313_2153	VBILepInt205537_4920	VBILepInt205776_5301	VBILepInt211846_2722	VBILepInt213196_4916
VBILepInt189313_1198	VBILepInt211846_2009	VBILepInt212294_4344	VBILepInt213196_3907	VBILepInt214484_2592	VBILepInt215944_4493
LIC_12825	VBILepInt204213_2148	VBILepInt212294_0155	VBILepInt212938_2236	VBILepInt214484_2182	VBILepInt215944_4780
VBILepInt189313_0259	VBILepInt205776_0842	VBILepInt211846_3389	VBILepInt212294_0322	VBILepInt213196_4768	VBILepInt214484_2087
LA_1330	LIC_12395	VBILepInt204213_1093	VBILepInt205776_2171	VBILepInt211846_5404	VBILepInt212938_3187
VBILepInt205537_5278	VBILepInt205776_4477	VBILepInt212294_4028	VBILepInt213196_3590	VBILepInt214484_2876	VBILepInt215791_3540
LA_1989	LIC_11916	VBILepInt187230_0142	VBILepInt211048_0763	VBILepInt212294_1763	VBILepInt214484_5053	VBILepInt214632_1912
VBILepInt187230_5064	VBILepInt189313_2299	VBILepInt205537_5040	VBILepInt205776_5436	VBILepInt211846_4318	VBILepInt214632_3142	VBILepInt215791_4455
LA_0826	LIC_12797	VBILepInt187960_4491	VBILepInt211048_2971	VBILepInt213196_4716	VBILepInt215791_1788	VBILepInt215944_4135
VBILepInt187230_3982	VBILepInt187960_2986	VBILepInt189313_2676	VBILepInt205537_5247	VBILepInt205776_4510	VBILepInt214632_4093	VBILepInt215791_3570
VBILepInt187230_4938	VBILepInt187960_2561	VBILepInt189313_4150	VBILepInt211846_5758	VBILepInt212294_0724	VBILepInt214484_0653	VBILepInt215791_4557
LA_0382	LIC_10329	VBILepInt204213_0478	VBILepInt211048_0050	VBILepInt212938_3556	VBILepInt214484_3175	VBILepInt215944_2932
LA_0984	VBILepInt187960_4836	VBILepInt204213_2197	VBILepInt211048_1363	VBILepInt212294_0618	VBILepInt212938_2331	VBILepInt214632_0917
VBILepInt187230_2458	VBILepInt187960_0801	VBILepInt189313_2741	VBILepInt205537_3673	VBILepInt212294_3374	VBILepInt213196_0366	VBILepInt214632_4907
LA_4264	LIC_13412	VBILepInt187230_3702	VBILepInt187960_3229	VBILepInt211048_1791	VBILepInt212938_0566	VBILepInt214484_2659
LA_2541	LIC_11432	VBILepInt204213_1718	VBILepInt205537_0933	VBILepInt211048_3703	VBILepInt212938_1745	VBILepInt215944_0312
LA_3113	LIC_10989	VBILepInt204213_0685	VBILepInt205537_3358	VBILepInt211048_1132	VBILepInt212938_2793	VBILepInt215944_0056
LIC_11908	VBILepInt187960_2061	VBILepInt211048_0775	VBILepInt211846_2869	VBILepInt213196_2357	VBILepInt214484_5039	VBILepInt215791_1333
VBILepInt204213_1342	VBILepInt205537_2183	VBILepInt212938_1551	VBILepInt214484_1607	VBILepInt214632_2703	VBILepInt215791_4945	VBILepInt215944_4164
VBILepInt187230_4239	VBILepInt187960_4203	VBILepInt189313_2404	VBILepInt204213_0507	VBILepInt211846_2130	VBILepInt212938_3449	VBILepInt214632_4329
VBILepInt187960_4116	VBILepInt211048_1926	VBILepInt211846_0081	VBILepInt212938_4661	VBILepInt213196_3198	VBILepInt214484_3221	VBILepInt215944_0706
VBILepInt187230_3789	VBILepInt187960_3146	VBILepInt189313_1380	VBILepInt205776_4329	VBILepInt213196_3735	VBILepInt214484_2734	VBILepInt214632_0007
VBILepInt187230_3992	VBILepInt189313_2666	VBILepInt205537_5237	VBILepInt211846_1592	VBILepInt212294_3985	VBILepInt213196_3544	VBILepInt215791_3580
LA_0789	LIC_12830	VBILepInt187960_4444	VBILepInt205537_2959	VBILepInt213196_4669	VBILepInt214484_2191	VBILepInt215791_1746
VBILepInt187230_2735	VBILepInt187960_5445	VBILepInt205537_2278	VBILepInt205776_0787	VBILepInt212294_2728	VBILepInt213196_1894	VBILepInt215944_1312
VBILepInt187230_2739	VBILepInt187960_5441	VBILepInt205537_2274	VBILepInt205776_0791	VBILepInt212294_2732	VBILepInt213196_1898	VBILepInt215944_1316
LA_3543	LIC_10655	VBILepInt187960_3662	VBILepInt204213_0843	VBILepInt211048_0312	VBILepInt212938_2748	VBILepInt215944_1816
LA_3055	LIC_11035	VBILepInt187960_0117	VBILepInt204213_3561	VBILepInt205776_1248	VBILepInt211846_3855	VBILepInt214632_0811
LIC_12764	VBILepInt204213_0396	VBILepInt205537_3046	VBILepInt211048_1552	VBILepInt212938_1073	VBILepInt214484_2100	VBILepInt215791_1827	VBILepInt215944_1829
VBILepInt187230_5474	VBILepInt189313_1863	VBILepInt205537_4653	VBILepInt205776_5058	VBILepInt211846_2462	VBILepInt212294_2427	VBILepInt213196_0254	VBILepInt214484_3426
VBILepInt187230_0066	VBILepInt204213_1038	VBILepInt211048_4382	VBILepInt212294_0272	VBILepInt212938_4421	VBILepInt214632_0037	VBILepInt215791_1722	VBILepInt215944_1394
LA_3367	LIC_10798	VBILepInt204213_1561	VBILepInt205537_5030	VBILepInt205776_5423	VBILepInt211048_1645	VBILepInt211846_0880	VBILepInt212938_1870
VBILepInt187230_3608	VBILepInt187960_3312	VBILepInt189313_1180	VBILepInt205537_5596	VBILepInt205776_4152	VBILepInt211846_2025	VBILepInt212294_4360	VBILepInt215791_3075
LIC_11577	VBILepInt187230_1922	VBILepInt187960_1636	VBILepInt204213_0051	VBILepInt211048_2443	VBILepInt212294_2275	VBILepInt214484_4214	VBILepInt215944_2045
LA_0716	VBILepInt187230_1529	VBILepInt187960_4365	VBILepInt205776_0614	VBILepInt211048_0200	VBILepInt212938_1807	VBILepInt214484_2269	VBILepInt215791_1669
LIC_11715	VBILepInt187230_1059	VBILepInt187960_1813	VBILepInt205776_3028	VBILepInt212294_2045	VBILepInt213196_2088	VBILepInt214484_4800	VBILepInt214632_0121
VBILepInt187960_3023	VBILepInt189313_1530	VBILepInt205537_5286	VBILepInt205776_4469	VBILepInt211846_1651	VBILepInt212294_4038	VBILepInt214484_2868	VBILepInt215791_3531
VBILepInt187230_2925	VBILepInt205776_2360	VBILepInt211048_4006	VBILepInt211846_4197	VBILepInt212938_3146	VBILepInt214484_4654	VBILepInt214632_2564	VBILepInt215944_3701
LA_2300	LIC_11637	VBILepInt204213_2455	VBILepInt205776_2885	VBILepInt211048_2382	VBILepInt212938_1991	VBILepInt215791_0667	VBILepInt215944_0082
LA_4008	VBILepInt187230_3390	VBILepInt204213_0823	VBILepInt211048_1307	VBILepInt212294_4559	VBILepInt212938_2374	VBILepInt214632_3601	VBILepInt215944_0769
LA_2312	LIC_11629	VBILepInt204213_2447	VBILepInt205537_1193	VBILepInt211048_2390	VBILepInt212938_2000	VBILepInt215791_0658	VBILepInt215944_0091
LA_2215	VBILepInt187960_1811	VBILepInt204213_2558	VBILepInt211048_2813	VBILepInt212294_2047	VBILepInt212938_4068	VBILepInt214632_0124	VBILepInt215944_4635
VBILepInt187230_2779	VBILepInt205537_3349	VBILepInt205776_3644	VBILepInt211048_1138	VBILepInt211846_3087	VBILepInt212294_0429	VBILepInt215791_1990	VBILepInt215944_0049
LIC_11275	VBILepInt187230_2885	VBILepInt205537_0709	VBILepInt212294_5459	VBILepInt213196_1064	VBILepInt214484_4615	VBILepInt214632_2526	VBILepInt215791_2383
VBILepInt187230_3939	VBILepInt187960_3018	VBILepInt205537_5281	VBILepInt211846_1645	VBILepInt212294_4031	VBILepInt213196_3593	VBILepInt214484_2873	VBILepInt215791_3537
VBILepInt187960_5157	VBILepInt189313_3753	VBILepInt211048_0861	VBILepInt212938_3902	VBILepInt213196_1236	VBILepInt214484_1559	VBILepInt214632_2747	VBILepInt215791_4902
LIC_10697	VBILepInt187230_5232	VBILepInt204213_2812	VBILepInt205776_5281	VBILepInt211048_1525	VBILepInt214484_1687	VBILepInt214632_3293	VBILepInt215944_3613
LA_3718	LIC_10513	VBILepInt187230_5521	VBILepInt187960_3888	VBILepInt211846_2424	VBILepInt212294_2385	VBILepInt212938_0647	VBILepInt215944_1710
VBILepInt187230_4940	VBILepInt189313_4152	VBILepInt205537_2659	VBILepInt211846_5760	VBILepInt212294_0722	VBILepInt214484_0651	VBILepInt214632_3094	VBILepInt215791_0120
LIC_10707	VBILepInt187230_5219	VBILepInt204213_2823	VBILepInt205537_4910	VBILepInt212294_2672	VBILepInt212938_3570	VBILepInt214632_3283	VBILepInt215944_0605
LA_2501	LIC_11465	VBILepInt204213_2000	VBILepInt205537_0978	VBILepInt211048_1751	VBILepInt212938_0063	VBILepInt214632_2314	VBILepInt215791_3219
LA_0458	LIC_10397	VBILepInt187960_4077	VBILepInt204213_4057	VBILepInt212938_3039	VBILepInt213196_3163	VBILepInt214632_4443	VBILepInt215944_1671
LA_2173	LIC_11751	VBILepInt187230_1005	VBILepInt187960_1855	VBILepInt189313_5545	VBILepInt204213_1242	VBILepInt214632_1719	VBILepInt215944_3663
VBILepInt187230_0541	VBILepInt187960_0686	VBILepInt189313_5033	VBILepInt205537_1880	VBILepInt212294_1512	VBILepInt213196_2620	VBILepInt214484_5358	VBILepInt214632_2163
VBILepInt205537_0244	VBILepInt205776_1775	VBILepInt211846_0143	VBILepInt212294_2929	VBILepInt212938_1201	VBILepInt214484_0625	VBILepInt215791_0184	VBILepInt215944_4301
VBILepInt205537_0245	VBILepInt205776_1774	VBILepInt211846_0144	VBILepInt212294_2930	VBILepInt212938_1202	VBILepInt214484_0624	VBILepInt215791_0185	VBILepInt215944_4302
VBILepInt204213_1498	VBILepInt205537_4420	VBILepInt205776_4850	VBILepInt211048_2175	VBILepInt213196_3185	VBILepInt214632_4416	VBILepInt215791_3890	VBILepInt215944_1224
VBILepInt187230_2412	VBILepInt187960_0851	VBILepInt205537_3628	VBILepInt211846_1146	VBILepInt212294_3329	VBILepInt213196_0414	VBILepInt214484_1021	VBILepInt214632_4953
LA_1029	LIC_12631	VBILepInt204213_1144	VBILepInt205537_2658	VBILepInt205776_0004	VBILepInt211048_2285	VBILepInt212938_2614	VBILepInt214632_3093
LA_0137	VBILepInt189313_2669	VBILepInt204213_0308	VBILepInt211048_0484	VBILepInt212938_3083	VBILepInt214484_2913	VBILepInt214632_4100	VBILepInt215791_3578	VBILepInt215944_0874
LIC_10887	LIC_13114	VBILepInt187230_2114	VBILepInt187230_2642	VBILepInt187960_0029	VBILepInt189313_3141	VBILepInt205537_3592	VBILepInt211846_0585	VBILepInt211846_1230	VBILepInt212294_3293	VBILepInt213196_3111	VBILepInt213196_5385	VBILepInt214632_3425
LIC_12893	VBILepInt204213_0703	VBILepInt205537_4607	VBILepInt205537_4608	VBILepInt205776_0610	VBILepInt211048_0202	VBILepInt212294_3032	VBILepInt214484_2272	VBILepInt215791_1665	VBILepInt215944_0635
LA_3054	LIC_11037	VBILepInt189313_4493	VBILepInt204213_3559	VBILepInt205537_0358	VBILepInt211048_1448	VBILepInt211846_3858	VBILepInt212938_1326	VBILepInt214484_3831
LIC_11264	VBILepInt204213_4474	VBILepInt205776_2381	VBILepInt211048_4204	VBILepInt212294_5444	VBILepInt212938_3345	VBILepInt214484_4632	VBILepInt214632_2542	VBILepInt215944_3635
LA_2036	LIC_11874	VBILepInt187230_0829	VBILepInt204213_0214	VBILepInt205537_1528	VBILepInt211048_3284	VBILepInt212938_0452	VBILepInt214632_1862	VBILepInt215944_0640
VBILepInt187230_3729	VBILepInt189313_1315	VBILepInt205537_5479	VBILepInt205776_4271	VBILepInt211846_1907	VBILepInt212294_4235	VBILepInt213196_3793	VBILepInt214484_2681	VBILepInt215791_3359
LA_4195	LIC_13349	VBILepInt187960_3298	VBILepInt204213_2485	VBILepInt205537_5582	VBILepInt211048_2126	VBILepInt212938_4549	VBILepInt214632_3797	VBILepInt215791_3087
LA_0936	LIC_12713	VBILepInt187230_1225	VBILepInt187960_4782	VBILepInt189313_0185	VBILepInt205537_3130	VBILepInt211048_1409	VBILepInt211846_3319	VBILepInt215791_1144
LA_0912	LIC_12731	VBILepInt204213_1457	VBILepInt211048_2051	VBILepInt212938_2873	VBILepInt214484_2044	VBILepInt214632_1134	VBILepInt215791_1881	VBILepInt215944_2948
LA_0423	LIC_10371	VBILepInt187960_4117	VBILepInt204213_0432	VBILepInt205776_4839	VBILepInt211048_1925	VBILepInt212938_2042	VBILepInt214632_4405	VBILepInt215791_0296
LIC_10185	VBILepInt189313_2579	VBILepInt204213_2758	VBILepInt205537_5150	VBILepInt205776_4599	VBILepInt211048_0409	VBILepInt211846_1510	VBILepInt214632_4178	VBILepInt215791_3659
LA_1523	LIC_12238	VBILepInt187960_0498	VBILepInt204213_1962	VBILepInt205776_1590	VBILepInt211048_3559	VBILepInt212938_3835	VBILepInt214632_0515	VBILepInt215944_2008
LA_1164	LIC_12521	VBILepInt187960_5375	VBILepInt205537_2503	VBILepInt211048_2523	VBILepInt212938_2539	VBILepInt214632_2951	VBILepInt215791_4702	VBILepInt215944_3920
LA_B362	LIC_20271	VBILepInt187960_0862	VBILepInt204213_0455	VBILepInt211048_0615	VBILepInt212938_2897	VBILepInt213196_0433	VBILepInt215791_0871	VBILepInt215944_1058
VBILepInt187230_4739	VBILepInt189313_3917	VBILepInt205537_2452	VBILepInt205776_2042	VBILepInt211846_5533	VBILepInt213196_1402	VBILepInt214484_0848	VBILepInt214632_2901	VBILepInt215791_4753
LA_4337	VBILepInt187960_3150	VBILepInt189313_1375	VBILepInt205537_5426	VBILepInt205776_4324	VBILepInt211846_1857	VBILepInt212294_4179	VBILepInt214484_0035	VBILepInt215791_3411
LA_3713	LIC_10518	VBILepInt204213_0712	VBILepInt205537_4615	VBILepInt205776_5024	VBILepInt211048_4475	VBILepInt212938_0640	VBILepInt214484_3391	VBILepInt215944_1704
VBILepInt187230_1853	VBILepInt187960_1711	VBILepInt189313_3359	VBILepInt205537_1206	VBILepInt211846_4648	VBILepInt212294_2187	VBILepInt213196_1984	VBILepInt214484_4281	VBILepInt214632_1601
LA_3246	LIC_10890	VBILepInt204213_2979	VBILepInt205537_3215	VBILepInt211048_4159	VBILepInt211846_3230	VBILepInt212938_4291	VBILepInt214484_1936	VBILepInt215944_3625
LA_2242	LIC_11694	VBILepInt187230_1772	VBILepInt204213_2584	VBILepInt211048_2834	VBILepInt211846_4570	VBILepInt212938_3016	VBILepInt214632_1665	VBILepInt215944_0442
VBILepInt187230_2403	VBILepInt189313_2799	VBILepInt205537_3621	VBILepInt205776_0409	VBILepInt211846_1138	VBILepInt212294_3322	VBILepInt213196_0423	VBILepInt214484_1028	VBILepInt214632_4961
VBILepInt187230_5719	VBILepInt187960_4097	VBILepInt189313_1614	VBILepInt205537_4431	VBILepInt205776_4858	VBILepInt211846_2245	VBILepInt212294_3625	VBILepInt213196_3175	VBILepInt215791_3900
LA_3545	VBILepInt187960_3664	VBILepInt205776_5223	VBILepInt212938_2746	VBILepInt213196_5295	VBILepInt214484_3593	VBILepInt214632_4800	VBILepInt215791_4263	VBILepInt215944_1814
LIC_11414	VBILepInt189313_5783	VBILepInt204213_1738	VBILepInt205537_0909	VBILepInt211048_3721	VBILepInt211846_4960	VBILepInt214484_4433	VBILepInt214632_2375	VBILepInt215791_2562
LA_1963	VBILepInt187230_0753	VBILepInt187960_2110	VBILepInt204213_2905	VBILepInt205537_1617	VBILepInt205776_3320	VBILepInt211048_0735	VBILepInt212938_4590	VBILepInt215944_2062
LIC_12649	VBILepInt204213_2981	VBILepInt211048_4157	VBILepInt212294_0578	VBILepInt212938_4289	VBILepInt214484_1938	VBILepInt214632_0941	VBILepInt215791_1075	VBILepInt215944_3628
LA_2208	LIC_11720	VBILepInt187230_1051	VBILepInt187960_1819	VBILepInt204213_1983	VBILepInt211048_2807	VBILepInt212938_1348	VBILepInt214484_4807	VBILepInt215944_4744
VBILepInt187230_1541	VBILepInt189313_0476	VBILepInt205537_3837	VBILepInt205776_0607	VBILepInt211846_3577	VBILepInt212294_5038	VBILepInt213196_4578	VBILepInt214632_1350	VBILepInt215791_1656
LA_0875	VBILepInt187230_1344	VBILepInt187960_4553	VBILepInt204213_1494	VBILepInt205537_3058	VBILepInt211048_2016	VBILepInt212938_2835	VBILepInt214632_1176	VBILepInt215791_1843	VBILepInt215944_1834
LA_3727	VBILepInt187960_3897	VBILepInt189313_1809	VBILepInt204213_4083	VBILepInt205537_4595	VBILepInt211048_1876	VBILepInt211846_2411	VBILepInt212294_3454	VBILepInt215791_4049	VBILepInt215944_1415
LA_0791	LIC_12828	VBILepInt204213_2145	VBILepInt205537_2963	VBILepInt211048_1896	VBILepInt211846_3488	VBILepInt212938_2233	VBILepInt214632_1267	VBILepInt215791_1750	VBILepInt215944_0535
VBILepInt187230_1186	VBILepInt187960_1320	VBILepInt189313_5655	VBILepInt204213_3254	VBILepInt205537_0791	VBILepInt205776_2472	VBILepInt211846_5071	VBILepInt212294_5538	VBILepInt213196_0983	VBILepInt214632_2480
LA_4182	LIC_13338	VBILepInt187960_3315	VBILepInt204213_0131	VBILepInt205537_5599	VBILepInt205776_4149	VBILepInt211048_2708	VBILepInt212938_1796	VBILepInt214632_3784	VBILepInt215944_0570
LA_1696	LIC_12094	VBILepInt187960_0692	VBILepInt189313_5039	VBILepInt204213_3026	VBILepInt205776_3559	VBILepInt212938_0812	VBILepInt213196_2614	VBILepInt215791_0381	VBILepInt215944_2693
VBILepInt187230_1043	VBILepInt189313_3494	VBILepInt204213_1216	VBILepInt205537_1340	VBILepInt205776_3048	VBILepInt211846_4522	VBILepInt212294_2026	VBILepInt213196_2108	VBILepInt214484_4816	VBILepInt214632_1691
VBILepInt187230_2679	VBILepInt205537_3307	VBILepInt205776_3684	VBILepInt211048_4083	VBILepInt212294_0477	VBILepInt212938_4022	VBILepInt213196_1465	VBILepInt214484_3949	VBILepInt215791_1947	VBILepInt215944_3244
LA_3985	LIC_13184	VBILepInt187960_3530	VBILepInt189313_0924	VBILepInt204213_1581	VBILepInt211048_0102	VBILepInt212938_2650	VBILepInt213196_4154	VBILepInt214484_1737	VBILepInt215944_1208
VBILepInt187230_3163	VBILepInt187960_0186	VBILepInt189313_4580	VBILepInt205537_0424	VBILepInt205776_1324	VBILepInt211846_3923	VBILepInt212294_5158	VBILepInt213196_3044	VBILepInt214484_3772	VBILepInt215791_2122
LIC_10914	VBILepInt187230_2614	VBILepInt187960_4899	VBILepInt189313_0052	VBILepInt211048_2363	VBILepInt212294_0546	VBILepInt212938_2955	VBILepInt213196_1737	VBILepInt214484_1912	VBILepInt215944_0418
LIC_10438	VBILepInt187230_5628	VBILepInt187960_3989	VBILepInt189313_1704	VBILepInt204213_3123	VBILepInt211048_1474	VBILepInt211846_2323	VBILepInt213196_5615	VBILepInt215791_3965	VBILepInt215944_1254
LA_B309	VBILepInt187960_1153	VBILepInt189313_2869	VBILepInt205537_3556	VBILepInt205776_0471	VBILepInt211048_0569	VBILepInt211846_1070	VBILepInt212294_3251	VBILepInt213196_0482	VBILepInt215944_0670
LA_0617	VBILepInt187230_1643	VBILepInt204213_1122	VBILepInt211048_1996	VBILepInt211846_3697	VBILepInt212294_4927	VBILepInt212938_3976	VBILepInt214484_4134	VBILepInt214632_3299	VBILepInt215791_2593
LA_B178	LIC_20144	VBILepInt204213_3984	VBILepInt205537_3436	VBILepInt205776_0201	VBILepInt211048_3865	VBILepInt212938_3647	VBILepInt214484_1204	VBILepInt214632_0226	VBILepInt215944_3539
LIC_11754	VBILepInt204213_1245	VBILepInt205537_1379	VBILepInt205776_3082	VBILepInt211048_0928	VBILepInt211846_4485	VBILepInt212938_0404	VBILepInt214484_0115	VBILepInt214632_1727	VBILepInt215944_3208
LA_1889	LIC_12009	VBILepInt189313_5158	VBILepInt204213_0099	VBILepInt205776_3410	VBILepInt211048_3176	VBILepInt211846_3004	VBILepInt212938_1387	VBILepInt213196_2497	VBILepInt214484_5197
LA_2295	LIC_11643	VBILepInt189313_3366	VBILepInt204213_2459	VBILepInt205537_1213	VBILepInt205776_2892	VBILepInt211048_2377	VBILepInt211846_4639	VBILepInt214484_4288	VBILepInt215791_0675
LA_0351	LIC_10302	VBILepInt187960_4208	VBILepInt204213_0510	VBILepInt205537_4310	VBILepInt211048_0017	VBILepInt212294_3741	VBILepInt212938_3446	VBILepInt215791_3806	VBILepInt215944_0949
LA_1506	LIC_12255	VBILepInt187230_0233	VBILepInt205537_2058	VBILepInt205776_1571	VBILepInt211048_3576	VBILepInt212294_1285	VBILepInt212938_2926	VBILepInt214484_1291	VBILepInt215791_5070
VBILepInt187230_0584	VBILepInt187960_0735	VBILepInt187960_0737	VBILepInt189313_5089	VBILepInt205537_1829	VBILepInt205776_3517	VBILepInt211846_0825	VBILepInt211846_0826	VBILepInt212294_1564	VBILepInt212294_1565	VBILepInt213196_2573	VBILepInt213196_2575	VBILepInt214484_5316	VBILepInt214484_5317	VBILepInt214632_2116
VBILepInt187230_2634	VBILepInt187960_2352	VBILepInt205537_3258	VBILepInt205776_1043	VBILepInt211048_3233	VBILepInt213196_4348	VBILepInt214484_3994	VBILepInt214632_0990	VBILepInt214632_3394	VBILepInt215791_1903	VBILepInt215944_0386
LA_2920	VBILepInt187960_0274	VBILepInt205537_0512	VBILepInt205776_1411	VBILepInt211048_3403	VBILepInt212294_5254	VBILepInt212938_3674	VBILepInt214484_3690	VBILepInt215791_2201	VBILepInt215944_3833
LA_B044	LIC_20034	VBILepInt187230_2454	VBILepInt204213_3279	VBILepInt205537_3670	VBILepInt205776_0363	VBILepInt211048_1074	VBILepInt212294_3370	VBILepInt212938_1519	VBILepInt214484_0982	VBILepInt215791_0926
LA_3028	LIC_11051	VBILepInt187960_0143	VBILepInt189313_4522	VBILepInt204213_1209	VBILepInt211048_3919	VBILepInt211846_3882	VBILepInt214484_3810	VBILepInt214632_0785	VBILepInt215791_2081	VBILepInt215944_2937
LA_4208	LIC_13360	VBILepInt204213_2497	VBILepInt205537_5568	VBILepInt211048_2141	VBILepInt212294_4332	VBILepInt212938_4564	VBILepInt214484_2601	VBILepInt214632_3807	VBILepInt215791_3102	VBILepInt215944_4504
LA_0212	LIC_10181	VBILepInt204213_2754	VBILepInt205537_5154	VBILepInt211048_0413	VBILepInt212294_3907	VBILepInt212938_4452	VBILepInt214484_2988	VBILepInt214632_4174	VBILepInt215791_3655	VBILepInt215944_2513
LIC_10773	VBILepInt187230_5112	VBILepInt187960_2521	VBILepInt189313_2247	VBILepInt204213_3366	VBILepInt205776_5382	VBILepInt211846_2807	VBILepInt212294_2829	VBILepInt212938_0077	VBILepInt214484_0565	VBILepInt215791_0264
LA_3770	LIC_10468	VBILepInt187230_5587	VBILepInt187960_3944	VBILepInt189313_1749	VBILepInt204213_0740	VBILepInt204213_0741	VBILepInt205776_4976	VBILepInt205776_4977	VBILepInt211048_1838	VBILepInt211846_2362	VBILepInt212938_1980	VBILepInt214484_3348
LA_3661	VBILepInt187230_5450	VBILepInt187960_3821	VBILepInt205776_5080	VBILepInt211048_2853	VBILepInt211846_2486	VBILepInt212294_2452	VBILepInt213196_5457	VBILepInt214484_3451	VBILepInt214632_4653	VBILepInt215944_3595
LA_0099	VBILepInt187230_3933	VBILepInt189313_1529	VBILepInt204213_2663	VBILepInt205776_4468	VBILepInt211048_2632	VBILepInt212938_0747	VBILepInt213196_3599	VBILepInt214484_2867	VBILepInt214632_4057	VBILepInt215944_1904
LA_3479	LIC_10703	VBILepInt187230_5225	VBILepInt204213_2819	VBILepInt205776_5287	VBILepInt211048_1519	VBILepInt212938_3566	VBILepInt214484_1694	VBILepInt214632_3286	VBILepInt215791_4331	VBILepInt215944_3620
LA_2671	LIC_11321	VBILepInt187960_1310	VBILepInt204213_4145	VBILepInt205776_2461	VBILepInt211048_1024	VBILepInt211846_5083	VBILepInt212294_5525	VBILepInt213196_0996	VBILepInt214632_2493	VBILepInt215791_0018
LA_0011	LIC_10011	VBILepInt187960_3115	VBILepInt205537_5387	VBILepInt205776_4367	VBILepInt211048_3092	VBILepInt212294_4136	VBILepInt212938_0661	VBILepInt214484_2767	VBILepInt214632_3968	VBILepInt215791_3438
LA_1454	LIC_12299	VBILepInt204213_4076	VBILepInt205537_2118	VBILepInt205776_2295	VBILepInt211048_1961	VBILepInt211846_5274	VBILepInt212938_3718	VBILepInt214484_1667	VBILepInt214632_0590	VBILepInt215944_2554
LA_0715	LIC_12891	VBILepInt187230_1531	VBILepInt187960_4364	VBILepInt204213_0325	VBILepInt205776_0613	VBILepInt211048_0201	VBILepInt212938_1805	VBILepInt213196_4584	VBILepInt214484_2271	VBILepInt215791_1667
LA_3334	LIC_10824	VBILepInt187230_5029	VBILepInt187960_2411	VBILepInt204213_0387	VBILepInt205776_3491	VBILepInt211048_2001	VBILepInt212294_0097	VBILepInt213196_1537	VBILepInt214484_5184	VBILepInt215791_4481
LA_2241	LIC_11695	VBILepInt187230_1770	VBILepInt205776_3006	VBILepInt211048_2833	VBILepInt212294_2072	VBILepInt212938_3017	VBILepInt213196_2057	VBILepInt214632_1666	VBILepInt215791_0116	VBILepInt215944_0443
LA_2705	VBILepInt189313_5607	VBILepInt205537_0754	VBILepInt205776_2427	VBILepInt211048_3664	VBILepInt211846_5115	VBILepInt212294_5493	VBILepInt213196_1035	VBILepInt214484_4581	VBILepInt214632_5082	VBILepInt215791_0078
LA_2484	LIC_11478	VBILepInt187960_1511	VBILepInt204213_2017	VBILepInt205537_0998	VBILepInt205776_2678	VBILepInt211048_2072	VBILepInt212294_5757	VBILepInt212938_2075	VBILepInt214632_2288	VBILepInt215944_2192
LA_4312	LIC_13454	VBILepInt187960_3176	VBILepInt205537_5453	VBILepInt211048_2308	VBILepInt212294_4206	VBILepInt212938_0612	VBILepInt213196_3769	VBILepInt214484_2706	VBILepInt214632_3916	VBILepInt215791_3386	VBILepInt215944_1337
LA_1449	LIC_12303	VBILepInt187230_0425	VBILepInt189313_3644	VBILepInt204213_4072	VBILepInt205537_2123	VBILepInt205776_2290	VBILepInt211048_1957	VBILepInt211846_5279	VBILepInt212938_3722	VBILepInt214484_1661	VBILepInt215944_2558
LA_2820	LIC_11210	VBILepInt187230_2986	VBILepInt187960_5083	VBILepInt189313_4751	VBILepInt204213_3699	VBILepInt205776_1511	VBILepInt211846_4127	VBILepInt212294_5362	VBILepInt213196_1172	VBILepInt214484_1344	VBILepInt215791_2294
VBILepInt187230_1875	VBILepInt187960_1692	VBILepInt189313_3337	VBILepInt205537_1185	VBILepInt205776_2866	VBILepInt211048_2397	VBILepInt211846_4668	VBILepInt212294_2210	VBILepInt213196_1961	VBILepInt214484_0142	VBILepInt214632_1582	VBILepInt215944_0721
LA_2004	LIC_11903	VBILepInt187960_2057	VBILepInt189313_5313	VBILepInt204213_2947	VBILepInt205537_1565	VBILepInt205776_3272	VBILepInt211048_0780	VBILepInt211846_2864	VBILepInt212938_2485	VBILepInt214632_1894	VBILepInt215791_1337
LA_2003	LIC_11904	VBILepInt187960_2058	VBILepInt189313_5312	VBILepInt204213_2946	VBILepInt205537_1566	VBILepInt205776_3273	VBILepInt211048_0779	VBILepInt211846_2865	VBILepInt212938_2484	VBILepInt214632_1895	VBILepInt215791_1336
LIC_11481	VBILepInt187960_1515	VBILepInt189313_3158	VBILepInt205537_1002	VBILepInt205776_2681	VBILepInt211846_4848	VBILepInt212294_5761	VBILepInt212938_2071	VBILepInt213196_0769	VBILepInt214484_4331	VBILepInt214632_2283	VBILepInt215944_2195
LA_1912	LIC_11991	VBILepInt187960_2174	VBILepInt204213_0078	VBILepInt205537_1680	VBILepInt211048_4118	VBILepInt211846_2974	VBILepInt212294_1672	VBILepInt212938_1363	VBILepInt213196_2473	VBILepInt214632_2002	VBILepInt215944_3700
LA_3933	LIC_13139	VBILepInt187230_3295	VBILepInt187960_5645	VBILepInt204213_0646	VBILepInt205537_4198	VBILepInt211048_0696	VBILepInt212294_4660	VBILepInt212938_2216	VBILepInt214484_1797	VBILepInt215791_2816	VBILepInt215944_4424
LA_4046	LIC_13229	VBILepInt187960_3468	VBILepInt189313_1000	VBILepInt204213_0789	VBILepInt205537_5757	VBILepInt211048_1272	VBILepInt212938_2408	VBILepInt214484_2424	VBILepInt214632_3638	VBILepInt215791_2925	VBILepInt215944_0733
LA_3388	LIC_10778	VBILepInt187960_2532	VBILepInt205537_5007	VBILepInt205776_5399	VBILepInt211846_0848	VBILepInt211846_2817	VBILepInt212294_2837	VBILepInt212938_4759	VBILepInt214484_0333	VBILepInt214632_3179	VBILepInt215791_4420	VBILepInt215944_2420
LA_4026	LIC_13213	VBILepInt187230_3411	VBILepInt187960_3491	VBILepInt204213_0808	VBILepInt205537_5778	VBILepInt211048_1291	VBILepInt212938_2389	VBILepInt213196_4105	VBILepInt214632_3617	VBILepInt215791_2908	VBILepInt215944_0753
LA_3056	LIC_11034	VBILepInt187230_3245	VBILepInt187960_0116	VBILepInt189313_4488	VBILepInt204213_3562	VBILepInt205776_1247	VBILepInt211048_1444	VBILepInt212294_5079	VBILepInt212938_1323	VBILepInt213196_3101	VBILepInt214632_0812
LA_1345	VBILepInt187230_4589	VBILepInt187960_5167	VBILepInt189313_3762	VBILepInt204213_3318	VBILepInt205537_2241	VBILepInt211048_0853	VBILepInt212294_1094	VBILepInt212938_3103	VBILepInt214484_1551	VBILepInt214632_2754	VBILepInt215944_2619
LA_1569	LIC_12208	VBILepInt204213_4356	VBILepInt205537_1992	VBILepInt211048_4075	VBILepInt211846_4250	VBILepInt212294_1364	VBILepInt212938_0916	VBILepInt214484_1240	VBILepInt214632_0484	VBILepInt215791_5129	VBILepInt215944_3039
LA_0940	LIC_12708	VBILepInt189313_0181	VBILepInt205537_3135	VBILepInt205776_0913	VBILepInt211048_1404	VBILepInt211846_3313	VBILepInt212938_2686	VBILepInt214484_2012	VBILepInt214632_0868	VBILepInt215791_1139	VBILepInt215944_1068
LA_1422	LIC_12324	VBILepInt187230_0457	VBILepInt187960_0381	VBILepInt204213_2101	VBILepInt205537_2155	VBILepInt205776_2264	VBILepInt211048_2917	VBILepInt213196_2871	VBILepInt214484_1634	VBILepInt214632_2674	VBILepInt215791_4976
LA_1299	VBILepInt187960_5218	VBILepInt189313_3815	VBILepInt205537_2348	VBILepInt211048_4544	VBILepInt211846_5435	VBILepInt212294_1041	VBILepInt212938_3218	VBILepInt213196_1303	VBILepInt214484_1509	VBILepInt214632_2802	VBILepInt215791_4843
LA_0018	LIC_10017	VBILepInt189313_1425	VBILepInt204213_1816	VBILepInt205537_5381	VBILepInt205776_4373	VBILepInt211048_3097	VBILepInt211846_1808	VBILepInt212938_0666	VBILepInt213196_3691	VBILepInt214484_2772	VBILepInt215944_1470
LA_B127	LIC_20103	VBILepInt187960_0970	VBILepInt189313_3073	VBILepInt204213_1944	VBILepInt205537_3776	VBILepInt211048_2739	VBILepInt211846_1300	VBILepInt212938_2999	VBILepInt213196_0684	VBILepInt214632_0316	VBILepInt215944_4805
LA_B141	LIC_20112	VBILepInt187960_0985	VBILepInt189313_3056	VBILepInt204213_2066	VBILepInt205537_3792	VBILepInt205776_0240	VBILepInt211048_3814	VBILepInt212938_2455	VBILepInt213196_0668	VBILepInt214632_0036	VBILepInt215944_2350
LA_1946	LIC_11959	VBILepInt187960_2131	VBILepInt189313_5227	VBILepInt204213_2885	VBILepInt211048_4069	VBILepInt211846_2929	VBILepInt212294_1710	VBILepInt212938_4610	VBILepInt213196_2430	VBILepInt215791_0211	VBILepInt215944_0656
LA_2240	LIC_11696	VBILepInt187960_1789	VBILepInt189313_3445	VBILepInt204213_2581	VBILepInt205537_1289	VBILepInt205776_3008	VBILepInt211048_2832	VBILepInt211846_4566	VBILepInt212938_3019	VBILepInt215791_0093	VBILepInt215944_0444
LA_0030	VBILepInt187230_3850	VBILepInt187960_3095	VBILepInt204213_1803	VBILepInt205537_5364	VBILepInt205776_4388	VBILepInt211048_2534	VBILepInt212938_0680	VBILepInt214484_2787	VBILepInt214632_3986	VBILepInt215791_3459	VBILepInt215944_2972
LA_1209	LIC_12487	VBILepInt187230_4741	VBILepInt187960_5323	VBILepInt189313_3920	VBILepInt204213_3721	VBILepInt205537_2455	VBILepInt211048_3778	VBILepInt212938_4010	VBILepInt214632_2904	VBILepInt215791_4750	VBILepInt215944_0791
LA_2952	LIC_11109	VBILepInt204213_0361	VBILepInt205537_0480	VBILepInt205776_1378	VBILepInt211048_4105	VBILepInt212294_5214	VBILepInt212938_1258	VBILepInt213196_2994	VBILepInt214484_3723	VBILepInt214632_0701	VBILepInt215944_1021
LA_2773	LIC_11246	VBILepInt187230_2932	VBILepInt187960_5031	VBILepInt189313_4812	VBILepInt205537_0669	VBILepInt205776_2355	VBILepInt212294_5421	VBILepInt213196_1114	VBILepInt214484_4657	VBILepInt214632_2567	VBILepInt215791_2342
LA_2828	LIC_11202	VBILepInt187960_5093	VBILepInt204213_0344	VBILepInt205537_0609	VBILepInt205776_1504	VBILepInt211048_3493	VBILepInt212294_5352	VBILepInt212938_3707	VBILepInt214484_1352	VBILepInt215791_2288	VBILepInt215944_1687
LA_3998	LIC_13194	VBILepInt187960_3517	VBILepInt205537_5808	VBILepInt205776_3952	VBILepInt211048_0091	VBILepInt211846_0318	VBILepInt212938_2638	VBILepInt214484_2374	VBILepInt214632_3587	VBILepInt215791_2881	VBILepInt215944_0529
LA_3613	LIC_10594	VBILepInt187960_3756	VBILepInt189313_1959	VBILepInt204213_2331	VBILepInt205537_4734	VBILepInt211048_2278	VBILepInt211846_2545	VBILepInt212294_2512	VBILepInt212938_3673	VBILepInt214632_4709	VBILepInt215791_0014	VBILepInt215944_3811
LA_2668	LIC_11323	VBILepInt187230_1192	VBILepInt187960_1314	VBILepInt189313_5647	VBILepInt204213_4148	VBILepInt205537_0786	VBILepInt205776_2466	VBILepInt211048_1027	VBILepInt212938_4236	VBILepInt214484_4546	VBILepInt215791_2447	VBILepInt215944_3908
LA_1368	LIC_12364	VBILepInt187960_5141	VBILepInt204213_1301	VBILepInt205537_2215	VBILepInt205776_2212	VBILepInt211048_1340	VBILepInt212294_1121	VBILepInt212938_4742	VBILepInt214484_1572	VBILepInt214632_2735	VBILepInt215791_4915	VBILepInt215944_2176
VBILepInt187230_3823	VBILepInt189313_1418	VBILepInt204213_1822	VBILepInt205537_5388	VBILepInt205776_4366	VBILepInt211846_1816	VBILepInt212294_4137	VBILepInt212938_0660	VBILepInt213196_3701	VBILepInt214484_2766	VBILepInt214632_3967	VBILepInt215791_3437	VBILepInt215944_1463
LA_0248	LIC_10213	VBILepInt187960_2853	VBILepInt204213_1511	VBILepInt205537_5115	VBILepInt205776_4633	VBILepInt211048_2892	VBILepInt212294_3868	VBILepInt212938_0426	VBILepInt213196_3419	VBILepInt214484_3030	VBILepInt214632_4215	VBILepInt215944_2797
LA_0365	LIC_10314	VBILepInt187960_4187	VBILepInt204213_0495	VBILepInt205537_4325	VBILepInt205776_4768	VBILepInt211048_0033	VBILepInt212294_3723	VBILepInt212938_3461	VBILepInt213196_3272	VBILepInt214484_3157	VBILepInt214632_4339	VBILepInt215944_2914
LA_3726	LIC_10501	VBILepInt187230_5535	VBILepInt187960_3896	VBILepInt204213_4082	VBILepInt205537_4596	VBILepInt211048_1877	VBILepInt211846_2412	VBILepInt212938_2167	VBILepInt213196_5530	VBILepInt214632_4583	VBILepInt215791_4050	VBILepInt215944_1416
LA_3446	LIC_10730	VBILepInt204213_2280	VBILepInt205537_4947	VBILepInt205776_5326	VBILepInt211048_3088	VBILepInt211846_2747	VBILepInt212294_2770	VBILepInt212938_1677	VBILepInt214484_1729	VBILepInt214632_3245	VBILepInt215791_4370	VBILepInt215944_4034
LA_2512	LIC_11456	VBILepInt189313_5855	VBILepInt204213_3097	VBILepInt205537_0968	VBILepInt205776_2639	VBILepInt211048_3153	VBILepInt212294_5721	VBILepInt212938_0053	VBILepInt214484_4373	VBILepInt214632_2323	VBILepInt215791_3209	VBILepInt215944_3423
LA_2025	VBILepInt187230_0818	VBILepInt187960_2030	VBILepInt189313_5344	VBILepInt204213_2415	VBILepInt205537_1540	VBILepInt211048_0806	VBILepInt211846_2831	VBILepInt212294_1806	VBILepInt212938_2090	VBILepInt213196_2325	VBILepInt215791_1362	VBILepInt215944_1980
LA_B133	LIC_20106	VBILepInt187960_0976	VBILepInt189313_3069	VBILepInt204213_4461	VBILepInt205537_3784	VBILepInt205776_0246	VBILepInt211048_3824	VBILepInt211846_1303	VBILepInt212294_0072	VBILepInt212938_2462	VBILepInt213196_0679	VBILepInt215944_2359
LA_B225	LIC_20176	VBILepInt187230_2257	VBILepInt187960_1069	VBILepInt189313_2961	VBILepInt205537_3478	VBILepInt205776_0156	VBILepInt211846_0985	VBILepInt212294_3166	VBILepInt213196_0568	VBILepInt214484_1159	VBILepInt214632_0269	VBILepInt215791_0753
LA_B303	LIC_10980	LIC_13377	VBILepInt187230_1160	VBILepInt187230_2089	VBILepInt187230_3838	VBILepInt187960_4250	VBILepInt189313_1668	VBILepInt189313_3619	VBILepInt189313_5878	VBILepInt205537_3656	VBILepInt205537_5409	VBILepInt205776_0253	VBILepInt205776_3480	VBILepInt211846_0160	VBILepInt211846_5676	VBILepInt212294_3588	VBILepInt213196_1553	VBILepInt214484_0640	VBILepInt214484_2745	VBILepInt214632_4925	VBILepInt215791_0911
LA_1174	LIC_12515	VBILepInt204213_1310	VBILepInt205537_2492	VBILepInt205776_2001	VBILepInt211048_2514	VBILepInt211846_5575	VBILepInt212938_2528	VBILepInt213196_1444	VBILepInt214484_0804	VBILepInt214632_2940	VBILepInt215791_4713	VBILepInt215944_1657
LA_1541	VBILepInt187230_0333	VBILepInt187960_0519	VBILepInt189313_3525	VBILepInt205537_2019	VBILepInt205776_1612	VBILepInt211048_2201	VBILepInt211846_5160	VBILepInt212294_1331	VBILepInt213196_2759	VBILepInt214484_1268	VBILepInt215791_5102	VBILepInt215944_4768
LIC_11234	VBILepInt187230_2946	VBILepInt187960_5045	VBILepInt204213_3636	VBILepInt205537_0655	VBILepInt205776_2341	VBILepInt211048_3377	VBILepInt212294_5407	VBILepInt212938_4038	VBILepInt213196_1130	VBILepInt214484_4671	VBILepInt214632_2581	VBILepInt215944_2763
LA_3976	VBILepInt187230_3348	VBILepInt187960_3538	VBILepInt204213_2870	VBILepInt205537_5828	VBILepInt205776_3930	VBILepInt211048_0109	VBILepInt211846_0295	VBILepInt212938_4676	VBILepInt213196_4162	VBILepInt214484_1747	VBILepInt214632_3566	VBILepInt215791_2871
LA_0253	LIC_10218	VBILepInt187230_4128	VBILepInt187960_2848	VBILepInt211048_2897	VBILepInt211846_1468	VBILepInt212294_3863	VBILepInt212938_0421	VBILepInt213196_3414	VBILepInt214484_3035	VBILepInt214632_4220	VBILepInt215791_3701	VBILepInt215944_2792
LIC_10320	VBILepInt187230_4264	VBILepInt187960_4179	VBILepInt189313_2383	VBILepInt204213_0487	VBILepInt205537_4334	VBILepInt205776_4777	VBILepInt211048_0041	VBILepInt211846_2152	VBILepInt212938_3469	VBILepInt213196_3264	VBILepInt214632_4348	VBILepInt215944_2922
LIC_12881	VBILepInt187230_1511	VBILepInt187960_4379	VBILepInt189313_0451	VBILepInt204213_0993	VBILepInt205537_2888	VBILepInt205776_0627	VBILepInt211846_3557	VBILepInt212294_0230	VBILepInt212938_4381	VBILepInt214484_2254	VBILepInt214632_1332	VBILepInt215791_1682
LA_1765	LIC_12047	VBILepInt187230_0612	VBILepInt187230_0614	VBILepInt189313_5113	VBILepInt204213_0252	VBILepInt205537_0144	VBILepInt205537_0155	VBILepInt205537_1775	VBILepInt211846_0398	VBILepInt212294_1594	VBILepInt212938_2772	VBILepInt213196_2544	VBILepInt213196_2545	VBILepInt214484_0439	VBILepInt214484_1424	VBILepInt214632_2086	VBILepInt215791_1152	VBILepInt215791_1165
VBILepInt187230_3253	VBILepInt187960_0110	VBILepInt189313_4479	VBILepInt205537_0349	VBILepInt205776_1241	VBILepInt211048_1437	VBILepInt211846_3843	VBILepInt212294_5072	VBILepInt212938_1317	VBILepInt213196_0711	VBILepInt214484_3842	VBILepInt214632_0820	VBILepInt215944_4402
LA_0320	LIC_10278	VBILepInt187230_4199	VBILepInt187960_4247	VBILepInt189313_2442	VBILepInt204213_3619	VBILepInt211846_1389	VBILepInt212294_3778	VBILepInt212938_3914	VBILepInt213196_3332	VBILepInt214484_3107	VBILepInt215791_3772	VBILepInt215944_3643
LA_3369	LIC_10796	VBILepInt187230_5079	VBILepInt187960_4710	VBILepInt204213_1563	VBILepInt205537_5028	VBILepInt205776_5421	VBILepInt211048_1643	VBILepInt212294_2863	VBILepInt212938_1868	VBILepInt214484_0355	VBILepInt214632_3155	VBILepInt215944_0962
LA_3273	LIC_10865	VBILepInt189313_4209	VBILepInt204213_2122	VBILepInt205537_2704	VBILepInt205776_5539	VBILepInt211846_5821	VBILepInt212294_3021	VBILepInt212938_1944	VBILepInt213196_4880	VBILepInt214484_0530	VBILepInt214632_0365	VBILepInt215944_4359
LA_2727	LIC_11285	VBILepInt187230_2869	VBILepInt187960_4966	VBILepInt189313_5579	VBILepInt204213_4428	VBILepInt205776_2409	VBILepInt211846_5134	VBILepInt212294_5473	VBILepInt212938_4734	VBILepInt213196_1053	VBILepInt214484_4601	VBILepInt214632_2513
LA_0312	LIC_10271	VBILepInt187230_4189	VBILepInt187960_2785	VBILepInt204213_3628	VBILepInt205537_4265	VBILepInt205776_4702	VBILepInt211048_3607	VBILepInt212938_2941	VBILepInt213196_3343	VBILepInt214484_3097	VBILepInt215791_3762	VBILepInt215944_3284
LA_3336	LIC_10823	VBILepInt187230_5031	VBILepInt187960_2410	VBILepInt204213_0386	VBILepInt205537_0289	VBILepInt205776_5461	VBILepInt211048_1723	VBILepInt212938_4253	VBILepInt213196_1535	VBILepInt214484_0392	VBILepInt214484_5185	VBILepInt215791_4480	VBILepInt215944_1939
LA_1398	LIC_12341	VBILepInt187230_4525	VBILepInt187960_0354	VBILepInt204213_1340	VBILepInt205537_2181	VBILepInt205776_2241	VBILepInt211048_3736	VBILepInt211846_5338	VBILepInt212938_1549	VBILepInt213196_2897	VBILepInt214632_2701	VBILepInt215944_4162
LA_3473	LIC_10708	VBILepInt187230_5218	VBILepInt187960_2429	VBILepInt204213_2824	VBILepInt205537_4911	VBILepInt205776_5293	VBILepInt211048_1513	VBILepInt212294_2673	VBILepInt212938_3571	VBILepInt213196_4906	VBILepInt214484_1699	VBILepInt214632_3282	VBILepInt215791_4336
LA_4143	LIC_13305	VBILepInt187230_3551	VBILepInt187960_3364	VBILepInt205537_5646	VBILepInt205776_4106	VBILepInt211048_4276	VBILepInt212294_4410	VBILepInt212938_1078	VBILepInt213196_0226	VBILepInt214484_2526	VBILepInt214632_3739	VBILepInt215791_3028	VBILepInt215944_3397
LA_1676	LIC_12112	VBILepInt187960_0669	VBILepInt189313_5017	VBILepInt204213_3045	VBILepInt205537_1895	VBILepInt205776_3580	VBILepInt211048_0531	VBILepInt212294_1498	VBILepInt212938_3926	VBILepInt213196_0113	VBILepInt214632_2179	VBILepInt215791_0362	VBILepInt215944_2712
LA_1468	LIC_12288	VBILepInt187960_0436	VBILepInt189313_3622	VBILepInt204213_2315	VBILepInt205537_2104	VBILepInt205776_1523	VBILepInt211048_3485	VBILepInt212294_1242	VBILepInt212938_3337	VBILepInt213196_0077	VBILepInt214632_0574	VBILepInt215791_5028	VBILepInt215944_1624
LA_B361	LIC_20270	VBILepInt187960_0863	VBILepInt189313_2809	VBILepInt205537_3612	VBILepInt205776_0418	VBILepInt211048_0614	VBILepInt211846_1129	VBILepInt212294_3311	VBILepInt212938_2896	VBILepInt213196_0434	VBILepInt214484_0151	VBILepInt215791_0870	VBILepInt215944_1057
LA_4285	LIC_13429	VBILepInt187960_3208	VBILepInt204213_2390	VBILepInt205537_5485	VBILepInt205776_4267	VBILepInt211048_1772	VBILepInt212294_4240	VBILepInt212938_0584	VBILepInt213196_3799	VBILepInt214484_2677	VBILepInt214632_3886	VBILepInt215791_3354	VBILepInt215944_1449
LA_B073	LIC_20057	VBILepInt187960_1187	VBILepInt204213_3185	VBILepInt205537_3708	VBILepInt205776_0330	VBILepInt211048_1107	VBILepInt212294_3408	VBILepInt212938_1563	VBILepInt213196_0330	VBILepInt214484_0948	VBILepInt214632_4880	VBILepInt215791_0958	VBILepInt215944_3579
VBILepInt187230_3513	VBILepInt187960_3396	VBILepInt204213_4203	VBILepInt205537_5682	VBILepInt205776_4072	VBILepInt211048_4309	VBILepInt211846_0654	VBILepInt212294_4443	VBILepInt212938_1113	VBILepInt213196_4009	VBILepInt214484_2488	VBILepInt214632_3705	VBILepInt215791_2994	VBILepInt215944_3512
LA_2391	VBILepInt187230_1951	VBILepInt187960_1610	VBILepInt189313_3252	VBILepInt204213_0028	VBILepInt205537_1098	VBILepInt205776_2778	VBILepInt211048_2466	VBILepInt212294_2306	VBILepInt212938_3159	VBILepInt213196_1809	VBILepInt214484_4187	VBILepInt214632_1502	VBILepInt215944_2021
LA_B322	LIC_20246	VBILepInt187960_1166	VBILepInt204213_3404	VBILepInt205537_3569	VBILepInt205776_0458	VBILepInt211048_0581	VBILepInt211846_1083	VBILepInt212294_3265	VBILepInt212938_3369	VBILepInt213196_0016	VBILepInt214484_1065	VBILepInt214632_5008	VBILepInt215791_0834
LA_2273	LIC_11664	VBILepInt187230_1820	VBILepInt189313_3395	VBILepInt205537_1237	VBILepInt205776_2917	VBILepInt211048_3888	VBILepInt211846_4610	VBILepInt212294_2150	VBILepInt213196_2019	VBILepInt214484_4735	VBILepInt214632_1633	VBILepInt215791_0315	VBILepInt215944_0026
LA_B264	LIC_20201	VBILepInt187230_2297	VBILepInt187960_1106	VBILepInt189313_2919	VBILepInt204213_1604	VBILepInt205537_3513	VBILepInt211048_4272	VBILepInt212938_0228	VBILepInt213196_0527	VBILepInt214484_1122	VBILepInt214632_0301	VBILepInt215791_0780	VBILepInt215944_3313
LIC_11940	VBILepInt187230_0754	VBILepInt187960_2108	VBILepInt205537_1616	VBILepInt205776_3319	VBILepInt211048_0736	VBILepInt211846_2906	VBILepInt212294_1735	VBILepInt212938_4589	VBILepInt213196_2406	VBILepInt214484_5070	VBILepInt214632_1940	VBILepInt215791_1296	VBILepInt215944_2063
LA_0420	LIC_10369	VBILepInt187230_4330	VBILepInt187960_4120	VBILepInt189313_1587	VBILepInt204213_0435	VBILepInt205776_4835	VBILepInt211048_1923	VBILepInt212294_3653	VBILepInt212938_1545	VBILepInt214484_3216	VBILepInt214632_4401	VBILepInt215791_3882	VBILepInt215944_4854
LA_2330	LIC_11612	VBILepInt187230_1891	VBILepInt187960_1677	VBILepInt189313_3320	VBILepInt204213_2427	VBILepInt205776_2850	VBILepInt211048_2409	VBILepInt211846_4684	VBILepInt212938_4247	VBILepInt213196_1944	VBILepInt214484_4256	VBILepInt214632_1567	VBILepInt215944_4783
LA_4300	LIC_13443	VBILepInt187230_3741	VBILepInt187960_3191	VBILepInt189313_1330	VBILepInt204213_1875	VBILepInt205776_4285	VBILepInt211048_1756	VBILepInt211846_1896	VBILepInt212938_0599	VBILepInt214484_2693	VBILepInt214632_3902	VBILepInt215791_3373	VBILepInt215944_1351
LA_2167	LIC_11755	VBILepInt187230_1001	VBILepInt187960_1865	VBILepInt204213_1247	VBILepInt205537_1381	VBILepInt205776_3084	VBILepInt211048_0930	VBILepInt211846_4482	VBILepInt212294_1978	VBILepInt212938_0402	VBILepInt213196_2154	VBILepInt214484_4850	VBILepInt215944_3206
LA_B047	LIC_20035	VBILepInt189313_2740	VBILepInt204213_3276	VBILepInt205776_0359	VBILepInt211048_1078	VBILepInt211846_0011	VBILepInt212294_3375	VBILepInt212938_1523	VBILepInt213196_0365	VBILepInt214484_0978	VBILepInt214632_4906	VBILepInt215791_0930	VBILepInt215944_4028
LA_B070	VBILepInt187230_2492	VBILepInt187960_1195	VBILepInt189313_2709	VBILepInt204213_3190	VBILepInt205537_3704	VBILepInt205776_0332	VBILepInt211846_1218	VBILepInt212294_3404	VBILepInt212938_1567	VBILepInt213196_0333	VBILepInt214632_4883	VBILepInt215791_0955	VBILepInt215944_3574
LA_1542	LIC_12225	VBILepInt187960_0520	VBILepInt205537_2018	VBILepInt205776_1613	VBILepInt211048_2200	VBILepInt211846_5159	VBILepInt212294_1332	VBILepInt212938_0895	VBILepInt213196_2758	VBILepInt214484_1267	VBILepInt214632_0512	VBILepInt215791_5103	VBILepInt215944_4767
LIC_12800	VBILepInt187230_1404	VBILepInt187960_4489	VBILepInt189313_0336	VBILepInt204213_3459	VBILepInt205776_0730	VBILepInt211846_3453	VBILepInt212294_0191	VBILepInt212938_3499	VBILepInt213196_4714	VBILepInt214484_2150	VBILepInt214632_1230	VBILepInt215791_1786	VBILepInt215944_3785
LA_3729	LIC_10499	VBILepInt187230_5538	VBILepInt189313_1808	VBILepInt204213_4085	VBILepInt205537_4593	VBILepInt211048_1874	VBILepInt211846_2410	VBILepInt212294_3455	VBILepInt212938_2170	VBILepInt213196_5534	VBILepInt214632_4580	VBILepInt215791_4047	VBILepInt215944_1414
LIC_10995	VBILepInt187230_2799	VBILepInt187960_2749	VBILepInt204213_0679	VBILepInt205537_3364	VBILepInt205776_3624	VBILepInt211048_1131	VBILepInt212294_0413	VBILepInt212938_2792	VBILepInt213196_5226	VBILepInt214484_3891	VBILepInt214632_1087	VBILepInt215791_2006	VBILepInt215944_2584
LA_2499	LIC_11466	VBILepInt187230_4451	VBILepInt187960_1493	VBILepInt189313_5871	VBILepInt204213_2002	VBILepInt205537_0980	VBILepInt205776_2653	VBILepInt211048_1749	VBILepInt211846_4880	VBILepInt212294_5734	VBILepInt212938_0065	VBILepInt214632_2311	VBILepInt215944_2367
LA_0009	LIC_10009	VBILepInt187960_3118	VBILepInt204213_1824	VBILepInt205537_5390	VBILepInt205776_4364	VBILepInt211048_3089	VBILepInt211846_1818	VBILepInt212938_0658	VBILepInt213196_3703	VBILepInt214484_2764	VBILepInt214632_3965	VBILepInt215791_3435	VBILepInt215944_1461
LA_0913	LIC_12730	VBILepInt187960_4751	VBILepInt189313_0216	VBILepInt204213_1456	VBILepInt205537_3101	VBILepInt205776_0881	VBILepInt211048_2052	VBILepInt211846_0007	VBILepInt212294_0370	VBILepInt212938_2874	VBILepInt214484_2043	VBILepInt215791_1882	VBILepInt215944_2949
LIC_10709	VBILepInt187230_5217	VBILepInt187960_2430	VBILepInt189313_2145	VBILepInt204213_2825	VBILepInt205537_4912	VBILepInt211048_1512	VBILepInt211846_2713	VBILepInt212294_2674	VBILepInt212938_3572	VBILepInt213196_4907	VBILepInt214484_1700	VBILepInt214632_3281	VBILepInt215791_4337
LIC_12048	VBILepInt187230_0610	VBILepInt187960_2265	VBILepInt189313_0006	VBILepInt204213_0250	VBILepInt205537_0143	VBILepInt211048_1239	VBILepInt211846_0396	VBILepInt212294_0098	VBILepInt212938_2771	VBILepInt213196_2546	VBILepInt214484_0322	VBILepInt214632_2088	VBILepInt215791_1151
LA_4070	LIC_13247	VBILepInt187230_3463	VBILepInt204213_0770	VBILepInt205537_5733	VBILepInt205776_4024	VBILepInt211048_1251	VBILepInt211846_0601	VBILepInt212294_4487	VBILepInt212938_2429	VBILepInt213196_4058	VBILepInt214484_2446	VBILepInt215791_2948	VBILepInt215944_3376
LIC_13010	VBILepInt187230_1709	VBILepInt189313_0658	VBILepInt204213_0959	VBILepInt205537_4016	VBILepInt205776_1076	VBILepInt211048_1331	VBILepInt211846_3763	VBILepInt212294_4854	VBILepInt212938_1666	VBILepInt213196_4388	VBILepInt214484_4069	VBILepInt214632_3363	VBILepInt215944_1187
LIC_11225	VBILepInt187230_2958	VBILepInt187960_5055	VBILepInt189313_4780	VBILepInt204213_3265	VBILepInt205537_0641	VBILepInt205776_0026	VBILepInt211846_4161	VBILepInt212938_3428	VBILepInt213196_1145	VBILepInt214484_4684	VBILepInt214632_0022	VBILepInt215791_2314	VBILepInt215944_4353
LIC_12410	VBILepInt187230_4629	VBILepInt187960_5207	VBILepInt204213_1075	VBILepInt205537_2336	VBILepInt205776_2152	VBILepInt211048_4534	VBILepInt211846_5421	VBILepInt212294_1053	VBILepInt212938_3207	VBILepInt213196_1289	VBILepInt214484_1519	VBILepInt214632_2792	VBILepInt215944_1607
LA_4174	LIC_13331	VBILepInt187230_3595	VBILepInt187960_3325	VBILepInt204213_0122	VBILepInt205537_5608	VBILepInt205776_4140	VBILepInt211048_3017	VBILepInt212294_4370	VBILepInt212938_1788	VBILepInt213196_3942	VBILepInt214632_3774	VBILepInt215791_3062	VBILepInt215944_2434
LA_3402	LIC_10767	VBILepInt187230_5119	VBILepInt187960_2514	VBILepInt189313_2238	VBILepInt204213_3360	VBILepInt205537_4992	VBILepInt211048_1674	VBILepInt211846_2799	VBILepInt212294_2820	VBILepInt212938_0083	VBILepInt213196_4989	VBILepInt214632_3194	VBILepInt215944_1551
LIC_12209	VBILepInt187960_0546	VBILepInt189313_4869	VBILepInt204213_4355	VBILepInt205537_1993	VBILepInt211048_4076	VBILepInt211846_4249	VBILepInt212294_1363	VBILepInt212938_0915	VBILepInt213196_0211	VBILepInt214484_1241	VBILepInt214632_0485	VBILepInt215791_5128	VBILepInt215944_3040
LA_0616	LIC_12966	VBILepInt187230_1644	VBILepInt189313_0618	VBILepInt204213_1121	VBILepInt205537_3950	VBILepInt211048_1995	VBILepInt211846_3699	VBILepInt212294_4926	VBILepInt212938_3977	VBILepInt214484_4133	VBILepInt214632_3300	VBILepInt215791_2594	VBILepInt215944_2689
LA_2074	LIC_11841	VBILepInt187230_0879	VBILepInt187960_1977	VBILepInt189313_5406	VBILepInt205776_3194	VBILepInt211846_4373	VBILepInt212294_1865	VBILepInt212938_0487	VBILepInt213196_2264	VBILepInt214484_4950	VBILepInt214632_1823	VBILepInt215791_1403	VBILepInt215944_2504
LA_2497	VBILepInt187230_4453	VBILepInt204213_2004	VBILepInt205537_0982	VBILepInt205776_2655	VBILepInt211048_1747	VBILepInt211846_4878	VBILepInt212294_5736	VBILepInt212938_0067	VBILepInt213196_0795	VBILepInt214484_4353	VBILepInt214632_2309	VBILepInt215791_3223	VBILepInt215944_2369
LA_0494	LIC_13059	VBILepInt187230_2126	VBILepInt187960_5554	VBILepInt204213_3839	VBILepInt205537_4091	VBILepInt205776_3770	VBILepInt211846_0511	VBILepInt212938_4701	VBILepInt213196_4305	VBILepInt214484_4003	VBILepInt214632_3420	VBILepInt215791_2725	VBILepInt215944_2394
LA_0131	LIC_10119	VBILepInt187960_2985	VBILepInt204213_0314	VBILepInt205537_5246	VBILepInt205776_4511	VBILepInt211048_0490	VBILepInt211846_1599	VBILepInt212294_3994	VBILepInt212938_0780	VBILepInt214484_2906	VBILepInt214632_4094	VBILepInt215791_3571	VBILepInt215944_3502
LA_0219	LIC_10189	VBILepInt187230_4080	VBILepInt187960_2888	VBILepInt204213_2762	VBILepInt205537_5146	VBILepInt205776_4603	VBILepInt211048_0404	VBILepInt211846_1506	VBILepInt212294_3898	VBILepInt212938_4460	VBILepInt214484_2997	VBILepInt214632_4183	VBILepInt215944_2522
LA_0572	LIC_12998	VBILepInt187230_1693	VBILepInt187960_1250	VBILepInt189313_0640	VBILepInt204213_0971	VBILepInt205537_3998	VBILepInt205776_1093	VBILepInt211048_0247	VBILepInt211846_3745	VBILepInt212938_4525	VBILepInt213196_4410	VBILepInt214484_4084	VBILepInt214632_3346
LA_3118	LIC_10985	VBILepInt187230_2780	VBILepInt187960_2736	VBILepInt189313_4395	VBILepInt204213_0690	VBILepInt205537_3350	VBILepInt205776_3643	VBILepInt211048_1137	VBILepInt211846_3086	VBILepInt212938_2799	VBILepInt213196_5208	VBILepInt215791_1991	VBILepInt215944_0050
LA_0532	LIC_13032	VBILepInt187230_1740	VBILepInt187960_1213	VBILepInt189313_0690	VBILepInt205776_1047	VBILepInt211048_3229	VBILepInt211846_3797	VBILepInt212294_4823	VBILepInt212938_1530	VBILepInt213196_4364	VBILepInt214632_3389	VBILepInt215791_0201	VBILepInt215944_4825
LA_2024	LIC_11885	VBILepInt187960_2031	VBILepInt189313_5343	VBILepInt204213_2416	VBILepInt205537_1542	VBILepInt205776_3249	VBILepInt211048_0805	VBILepInt212294_1805	VBILepInt212938_2089	VBILepInt213196_2327	VBILepInt214484_5006	VBILepInt214632_1873	VBILepInt215944_1981
LIC_13056	VBILepInt187230_2132	VBILepInt187960_5549	VBILepInt189313_0742	VBILepInt204213_3844	VBILepInt205537_4087	VBILepInt205776_3765	VBILepInt211846_0507	VBILepInt212294_4784	VBILepInt212938_4705	VBILepInt213196_4309	VBILepInt214484_4007	VBILepInt215791_2719	VBILepInt215944_3840
LA_0421	LIC_10370	VBILepInt187230_4331	VBILepInt187960_4119	VBILepInt204213_0434	VBILepInt205537_4404	VBILepInt205776_4836	VBILepInt211048_1924	VBILepInt212294_3652	VBILepInt212938_1544	VBILepInt213196_3201	VBILepInt214484_3217	VBILepInt215791_3883	VBILepInt215944_4855
LA_3017	LIC_11058	VBILepInt187230_3189	VBILepInt187960_0156	VBILepInt204213_1198	VBILepInt205537_0400	VBILepInt211048_3911	VBILepInt212294_5129	VBILepInt212938_2768	VBILepInt213196_3072	VBILepInt214484_3798	VBILepInt214632_0774	VBILepInt215791_2094	VBILepInt215944_3533
LA_2254	LA_3025	LA_3201	LIC_10595	LIC_10674	LIC_11218	LIC_11644	LIC_11683	LIC_12480	VBILepInt187230_1791	VBILepInt187230_2046	VBILepInt187230_2122	VBILepInt187230_2561	VBILepInt187230_2983	VBILepInt187230_3089	VBILepInt187230_4223	VBILepInt187230_4358	VBILepInt187230_5264	VBILepInt187230_5444	VBILepInt187230_5728	VBILepInt187960_0281	VBILepInt187960_0427	VBILepInt187960_0797	VBILepInt187960_0956	VBILepInt187960_1423	VBILepInt187960_2831	VBILepInt187960_3126	VBILepInt187960_3755	VBILepInt187960_3816	VBILepInt187960_4039	VBILepInt187960_5068	VBILepInt187960_5069	VBILepInt187960_5081	VBILepInt187960_5312	VBILepInt187960_5528	VBILepInt189313_1404	VBILepInt189313_1517	VBILepInt189313_1663	VBILepInt189313_2097	VBILepInt189313_2253	VBILepInt189313_3091	VBILepInt189313_3599	VBILepInt189313_4291	VBILepInt189313_4753	VBILepInt189313_5425	VBILepInt189313_5624	VBILepInt205537_0518	VBILepInt205537_0618	VBILepInt205537_1986	VBILepInt205537_2657
LA_3165	LIC_10953	VBILepInt187230_2668	VBILepInt189313_4328	VBILepInt204213_1657	VBILepInt205776_3697	VBILepInt211048_3866	VBILepInt211846_3144	VBILepInt212938_4169	VBILepInt213196_1476	VBILepInt214484_3957	VBILepInt214632_1021	VBILepInt215791_1938	VBILepInt215944_4328
LA_2901	VBILepInt187230_3066	VBILepInt187960_0290	VBILepInt189313_4681	VBILepInt204213_3957	VBILepInt205776_1429	VBILepInt211048_4088	VBILepInt211846_4041	VBILepInt212294_5273	VBILepInt212938_4166	VBILepInt213196_2943	VBILepInt214484_3673	VBILepInt215791_2218	VBILepInt215944_4694
LA_B037	LIC_20029	VBILepInt187960_0812	VBILepInt189313_2751	VBILepInt205537_3665	VBILepInt205776_0368	VBILepInt211048_1068	VBILepInt211846_1181	VBILepInt212294_3364	VBILepInt213196_0375	VBILepInt214484_0988	VBILepInt214632_4917	VBILepInt215791_0920	VBILepInt215944_1873
LA_1524	LIC_12237	VBILepInt187960_0499	VBILepInt189313_3546	VBILepInt204213_1963	VBILepInt205776_1591	VBILepInt211048_3558	VBILepInt211846_5180	VBILepInt212294_1310	VBILepInt212938_3834	VBILepInt213196_2777	VBILepInt214632_0514	VBILepInt215791_5089	VBILepInt215944_2009
LA_2244	LIC_11693	VBILepInt187230_1775	VBILepInt189313_3440	VBILepInt204213_2585	VBILepInt205537_1282	VBILepInt205776_3003	VBILepInt211048_2836	VBILepInt211846_4571	VBILepInt212938_3015	VBILepInt214484_4775	VBILepInt214632_1663	VBILepInt215791_0501	VBILepInt215944_0440
LIC_10642	VBILepInt187230_5307	VBILepInt187960_3680	VBILepInt189313_2038	VBILepInt204213_0828	VBILepInt205537_4815	VBILepInt211048_4632	VBILepInt211846_2618	VBILepInt212938_2305	VBILepInt213196_5309	VBILepInt214484_3576	VBILepInt214632_4785	VBILepInt215791_4247	VBILepInt215944_3459
LA_2731	LIC_11281	VBILepInt187960_4976	VBILepInt189313_4859	VBILepInt204213_3896	VBILepInt205537_0720	VBILepInt205776_2403	VBILepInt211048_0154	VBILepInt212938_4723	VBILepInt213196_1059	VBILepInt214484_4608	VBILepInt214632_2520	VBILepInt215791_2390	VBILepInt215944_4829
LA_0222	LIC_10191	VBILepInt187960_2885	VBILepInt204213_2764	VBILepInt205537_5144	VBILepInt205776_4605	VBILepInt211048_0402	VBILepInt211846_1504	VBILepInt212294_3895	VBILepInt212938_4463	VBILepInt213196_3452	VBILepInt214632_4186	VBILepInt215791_3666	VBILepInt215944_2525
LA_0894	LIC_12742	VBILepInt187960_4574	VBILepInt189313_0238	VBILepInt204213_1477	VBILepInt205537_3078	VBILepInt205776_0862	VBILepInt211048_2034	VBILepInt211846_3366	VBILepInt212938_2853	VBILepInt213196_4791	VBILepInt214484_2064	VBILepInt214632_1154	VBILepInt215791_1862	VBILepInt215944_1852
LA_1136	LIC_12545	VBILepInt187960_2686	VBILepInt189313_4004	VBILepInt204213_3668	VBILepInt205537_2537	VBILepInt205776_1960	VBILepInt211048_3205	VBILepInt211846_5618	VBILepInt212938_2353	VBILepInt213196_5157	VBILepInt214484_0766	VBILepInt214632_2982	VBILepInt215791_4673	VBILepInt215944_3897
LA_3075	VBILepInt187230_3262	VBILepInt187960_0103	VBILepInt189313_4467	VBILepInt204213_3775	VBILepInt205776_1230	VBILepInt211048_1431	VBILepInt211846_3835	VBILepInt212294_5064	VBILepInt212938_1309	VBILepInt213196_0716	VBILepInt214484_3850	VBILepInt214632_0827	VBILepInt215791_2039	VBILepInt215944_3194
LA_1915	LIC_11990	VBILepInt187230_0692	VBILepInt187960_2172	VBILepInt189313_5188	VBILepInt204213_0077	VBILepInt205537_1677	VBILepInt211048_0124	VBILepInt211846_2971	VBILepInt212294_1673	VBILepInt212938_1362	VBILepInt213196_2469	VBILepInt214484_5130	VBILepInt214632_2001	VBILepInt215791_1244
LA_1496	LIC_12262	VBILepInt187960_0466	VBILepInt204213_4373	VBILepInt205537_2072	VBILepInt205776_1556	VBILepInt211048_3644	VBILepInt211846_5220	VBILepInt212294_1274	VBILepInt212938_3402	VBILepInt213196_2808	VBILepInt214484_1301	VBILepInt214632_0543	VBILepInt215791_5057	VBILepInt215944_4836
LA_2126	LIC_11793	VBILepInt187960_1918	VBILepInt204213_1283	VBILepInt205537_1432	VBILepInt205776_3135	VBILepInt211048_0970	VBILepInt211846_4434	VBILepInt212294_1927	VBILepInt212938_0536	VBILepInt213196_2211	VBILepInt214484_4895	VBILepInt214632_1768	VBILepInt215791_0030	VBILepInt215944_3176
LA_2980	LIC_11082	VBILepInt187230_3148	VBILepInt189313_4587	VBILepInt204213_3834	VBILepInt205537_0442	VBILepInt205776_1341	VBILepInt211048_1231	VBILepInt211846_3945	VBILepInt212938_3790	VBILepInt213196_0173	VBILepInt214484_3758	VBILepInt214632_0105	VBILepInt215791_2134	VBILepInt215944_3719
LA_4355	LIC_13494	VBILepInt187230_3805	VBILepInt187960_3135	VBILepInt189313_1396	VBILepInt205537_5406	VBILepInt205776_4346	VBILepInt211048_2151	VBILepInt211846_1837	VBILepInt212294_4160	VBILepInt212938_3887	VBILepInt214484_2746	VBILepInt214632_3949	VBILepInt215791_3419	VBILepInt215944_4413
LA_0500	LIC_13055	VBILepInt187230_2134	VBILepInt189313_0740	VBILepInt204213_3845	VBILepInt205537_4086	VBILepInt205776_3763	VBILepInt211846_0506	VBILepInt212294_4786	VBILepInt212938_4706	VBILepInt213196_4310	VBILepInt214484_4008	VBILepInt214632_3414	VBILepInt215791_2718	VBILepInt215944_3841
LA_1257	LIC_12450	VBILepInt187230_4679	VBILepInt204213_3603	VBILepInt205537_2396	VBILepInt205776_2096	VBILepInt211048_2784	VBILepInt211846_5475	VBILepInt212294_0995	VBILepInt212938_3257	VBILepInt213196_1349	VBILepInt214484_1462	VBILepInt214632_2846	VBILepInt215791_4800	VBILepInt215944_1512
LA_4319	LIC_13461	VBILepInt187230_3765	VBILepInt189313_1354	VBILepInt204213_1857	VBILepInt205776_4308	VBILepInt211048_2316	VBILepInt211846_1874	VBILepInt212294_4196	VBILepInt212938_0620	VBILepInt213196_3759	VBILepInt214484_2714	VBILepInt214632_3926	VBILepInt215791_3395	VBILepInt215944_1329
LA_2551	LIC_11423	VBILepInt187960_1441	VBILepInt189313_5795	VBILepInt205537_0921	VBILepInt205776_2593	VBILepInt211048_3712	VBILepInt211846_4949	VBILepInt212294_5668	VBILepInt212938_1734	VBILepInt213196_0859	VBILepInt214484_4423	VBILepInt214632_2366	VBILepInt215791_2572	VBILepInt215944_1173
LA_2919	LIC_11139	VBILepInt187960_0275	VBILepInt189313_4664	VBILepInt204213_2986	VBILepInt205537_0513	VBILepInt205776_1412	VBILepInt211048_3402	VBILepInt211846_4025	VBILepInt212294_5255	VBILepInt212938_3675	VBILepInt213196_0181	VBILepInt214484_3689	VBILepInt214632_0669	VBILepInt215944_3832
LA_2940	LIC_11121	VBILepInt187960_0253	VBILepInt189313_4639	VBILepInt204213_4477	VBILepInt205537_0493	VBILepInt205776_1392	VBILepInt211048_4114	VBILepInt211846_4000	VBILepInt212294_5229	VBILepInt212938_1246	VBILepInt213196_2976	VBILepInt214484_3710	VBILepInt214632_0689	VBILepInt215944_1967
LA_0962	LIC_12690	VBILepInt187230_1261	VBILepInt187960_4811	VBILepInt204213_2177	VBILepInt205537_3158	VBILepInt205776_0940	VBILepInt211048_1382	VBILepInt212294_0645	VBILepInt212938_2660	VBILepInt213196_1709	VBILepInt214484_1987	VBILepInt214632_0894	VBILepInt215791_1115	VBILepInt215944_1089
LA_3325	LIC_10827	VBILepInt187230_5017	VBILepInt187960_2415	VBILepInt204213_0391	VBILepInt205537_2762	VBILepInt205776_5485	VBILepInt211048_1935	VBILepInt212294_2974	VBILepInt212938_1334	VBILepInt213196_1550	VBILepInt214484_0436	VBILepInt214632_0414	VBILepInt215791_0268	VBILepInt215944_0347
LA_3340	LIC_10821	VBILepInt187230_5035	VBILepInt187960_0045	VBILepInt204213_0382	VBILepInt205537_5062	VBILepInt205776_5457	VBILepInt211048_1726	VBILepInt212294_2961	VBILepInt212938_1536	VBILepInt213196_0702	VBILepInt214484_0388	VBILepInt214632_3123	VBILepInt215791_4477	VBILepInt215944_4839
LA_3437	LIC_10736	VBILepInt187230_5159	VBILepInt187960_2479	VBILepInt204213_0759	VBILepInt205537_4957	VBILepInt205776_5339	VBILepInt211048_3078	VBILepInt212294_2783	VBILepInt212938_1690	VBILepInt213196_4946	VBILepInt214484_1401	VBILepInt214632_3232	VBILepInt215791_4380	VBILepInt215944_4515
LA_3466	LIC_10715	VBILepInt187230_5205	VBILepInt187960_2438	VBILepInt204213_1436	VBILepInt205537_4922	VBILepInt205776_5302	VBILepInt211048_1502	VBILepInt212294_2743	VBILepInt212938_3965	VBILepInt213196_4918	VBILepInt214484_1707	VBILepInt214632_3271	VBILepInt215791_4345	VBILepInt215944_3604
LA_4128	LIC_13290	VBILepInt187230_3531	VBILepInt187960_3379	VBILepInt204213_4188	VBILepInt205537_5665	VBILepInt205776_4088	VBILepInt211048_4294	VBILepInt212294_4428	VBILepInt212938_1098	VBILepInt213196_3991	VBILepInt214484_2505	VBILepInt214632_3720	VBILepInt215791_3009	VBILepInt215944_4390
LA_1740	LIC_12064	VBILepInt187230_0159	VBILepInt187960_0743	VBILepInt189313_5094	VBILepInt204213_1357	VBILepInt205537_1825	VBILepInt205776_3511	VBILepInt211048_2929	VBILepInt212294_1571	VBILepInt212938_0853	VBILepInt213196_2566	VBILepInt214484_5312	VBILepInt214632_2111	VBILepInt215791_0424
LA_2582	LIC_11399	VBILepInt187230_4340	VBILepInt187960_1406	VBILepInt189313_5757	VBILepInt204213_2473	VBILepInt205537_0884	VBILepInt205776_2559	VBILepInt211048_0882	VBILepInt212938_0268	VBILepInt213196_0892	VBILepInt214484_4455	VBILepInt214632_2395	VBILepInt215791_2538	VBILepInt215944_2466
LA_2471	LIC_11486	VBILepInt187230_4486	VBILepInt187960_1522	VBILepInt189313_3166	VBILepInt204213_2029	VBILepInt205537_1010	VBILepInt205776_2690	VBILepInt211048_2083	VBILepInt212938_2064	VBILepInt213196_0760	VBILepInt214484_4324	VBILepInt214632_2276	VBILepInt215791_3253	VBILepInt215944_2202
LA_1010	LIC_12645	VBILepInt187960_4686	VBILepInt189313_4175	VBILepInt204213_3750	VBILepInt205537_2677	VBILepInt205776_5575	VBILepInt211048_1886	VBILepInt212294_0703	VBILepInt212938_2596	VBILepInt213196_1581	VBILepInt214484_0559	VBILepInt214632_3114	VBILepInt215791_4535	VBILepInt215944_2881
LA_2803	LIC_11222	VBILepInt187960_5059	VBILepInt189313_4775	VBILepInt189313_4776	VBILepInt204213_3261	VBILepInt205537_0635	VBILepInt205537_0636	VBILepInt205776_0072	VBILepInt211048_3977	VBILepInt212294_5385	VBILepInt212294_5386	VBILepInt212938_3134	VBILepInt213196_1150	VBILepInt214484_4688	VBILepInt214632_2594	VBILepInt215791_0148	VBILepInt215944_3638
LA_1452	LIC_12300	VBILepInt187230_0422	VBILepInt187960_0418	VBILepInt204213_4075	VBILepInt205537_2120	VBILepInt205776_2293	VBILepInt211048_1960	VBILepInt211846_5276	VBILepInt212294_1222	VBILepInt212938_3719	VBILepInt213196_2842	VBILepInt214632_0593	VBILepInt215791_5010	VBILepInt215944_2555
LA_2859	LIC_11182	VBILepInt187230_3024	VBILepInt187960_4589	VBILepInt204213_3085	VBILepInt205537_0569	VBILepInt205776_1471	VBILepInt211048_3523	VBILepInt211846_4084	VBILepInt212294_5312	VBILepInt212938_2779	VBILepInt213196_4808	VBILepInt214632_0613	VBILepInt215791_2257	VBILepInt215944_3647
LA_1956	LIC_11948	VBILepInt189313_5241	VBILepInt204213_2898	VBILepInt205537_1624	VBILepInt205776_3328	VBILepInt211048_0728	VBILepInt211846_2914	VBILepInt212294_1724	VBILepInt212938_4597	VBILepInt213196_2416	VBILepInt214484_5078	VBILepInt214632_1949	VBILepInt215791_1287	VBILepInt215944_2055
LA_4262	LIC_13410	VBILepInt187230_0264	VBILepInt187960_3232	VBILepInt189313_1280	VBILepInt204213_2408	VBILepInt205537_5507	VBILepInt205776_4243	VBILepInt211846_1935	VBILepInt212294_4266	VBILepInt212938_0564	VBILepInt213196_3823	VBILepInt214632_3864	VBILepInt215791_3333	VBILepInt215944_1428
LA_0467	LIC_10407	VBILepInt187960_4066	VBILepInt189313_1646	VBILepInt204213_4048	VBILepInt205537_4462	VBILepInt205776_4886	VBILepInt211846_2275	VBILepInt212294_3597	VBILepInt212938_3027	VBILepInt213196_3154	VBILepInt214484_3261	VBILepInt214632_4452	VBILepInt215791_3919	VBILepInt215944_1662
LIC_12287	VBILepInt187230_0402	VBILepInt187960_0437	VBILepInt189313_3621	VBILepInt204213_2316	VBILepInt205537_2103	VBILepInt205776_1524	VBILepInt211048_3484	VBILepInt211846_5257	VBILepInt212294_1243	VBILepInt212938_3336	VBILepInt213196_0078	VBILepInt214632_0573	VBILepInt215791_5029	VBILepInt215944_1623
LA_1155	LIC_12529	VBILepInt187230_4801	VBILepInt187960_5386	VBILepInt189313_3986	VBILepInt204213_3691	VBILepInt205537_2513	VBILepInt205776_1979	VBILepInt211048_2532	VBILepInt211846_5599	VBILepInt212294_0875	VBILepInt214484_0785	VBILepInt214632_2961	VBILepInt215791_4693	VBILepInt215944_3454
LA_4227	LIC_13381	VBILepInt187230_3664	VBILepInt187960_3264	VBILepInt189313_1238	VBILepInt204213_1139	VBILepInt205776_4205	VBILepInt211048_1013	VBILepInt212294_4308	VBILepInt212938_3616	VBILepInt213196_3865	VBILepInt214484_2622	VBILepInt214632_3828	VBILepInt215791_3296	VBILepInt215944_1958
LA_1272	VBILepInt187230_4664	VBILepInt187960_5250	VBILepInt204213_1040	VBILepInt205537_2382	VBILepInt205776_2107	VBILepInt211048_2771	VBILepInt211846_5464	VBILepInt212294_1010	VBILepInt212938_3244	VBILepInt213196_1336	VBILepInt214484_1476	VBILepInt214632_2832	VBILepInt215791_4814	VBILepInt215944_1526
LA_1448	VBILepInt187230_0426	VBILepInt187960_0414	VBILepInt204213_4071	VBILepInt205537_2124	VBILepInt205776_2289	VBILepInt211048_1956	VBILepInt211846_5280	VBILepInt212294_1219	VBILepInt212938_3723	VBILepInt213196_2846	VBILepInt214484_1660	VBILepInt214632_0598	VBILepInt215791_5005	VBILepInt215944_2559
LA_2857	VBILepInt187230_3021	VBILepInt187960_4590	VBILepInt204213_3086	VBILepInt205537_0578	VBILepInt205776_1473	VBILepInt211048_3522	VBILepInt211846_4086	VBILepInt212294_5315	VBILepInt212938_2778	VBILepInt213196_4809	VBILepInt213196_4810	VBILepInt214484_1379	VBILepInt214632_0612	VBILepInt215791_2258	VBILepInt215944_0404
LA_0345	LIC_10297	VBILepInt187230_4233	VBILepInt189313_2413	VBILepInt205537_4304	VBILepInt205776_4745	VBILepInt211048_0011	VBILepInt211846_1361	VBILepInt212294_3747	VBILepInt212938_3440	VBILepInt213196_3299	VBILepInt214484_3135	VBILepInt214632_4320	VBILepInt215791_3800	VBILepInt215944_0943
LA_3970	LIC_13173	VBILepInt187230_3341	VBILepInt189313_0911	VBILepInt205537_5836	VBILepInt205776_3921	VBILepInt211048_0115	VBILepInt211846_0287	VBILepInt212294_4612	VBILepInt212938_4670	VBILepInt213196_4171	VBILepInt214484_1754	VBILepInt214632_3560	VBILepInt215791_2863	VBILepInt215944_1196
LA_3632	LIC_10578	VBILepInt187230_5414	VBILepInt187960_3782	VBILepInt189313_1929	VBILepInt204213_2350	VBILepInt205537_4710	VBILepInt211048_2260	VBILepInt211846_2521	VBILepInt212294_2487	VBILepInt212938_3753	VBILepInt214484_3484	VBILepInt214632_4688	VBILepInt215791_4161	VBILepInt215944_0993
LA_0995	LIC_12669	VBILepInt187230_1294	VBILepInt187960_4847	VBILepInt189313_0102	VBILepInt204213_2206	VBILepInt205537_3197	VBILepInt211048_4461	VBILepInt211846_3247	VBILepInt212294_0600	VBILepInt212938_2322	VBILepInt214484_1950	VBILepInt214632_0928	VBILepInt215791_1085	VBILepInt215944_1123
LIC_10645	VBILepInt187230_5302	VBILepInt187960_3676	VBILepInt189313_2042	VBILepInt204213_0833	VBILepInt205537_4820	VBILepInt205776_5213	VBILepInt211048_4629	VBILepInt211846_2622	VBILepInt212938_2301	VBILepInt213196_5305	VBILepInt214484_3580	VBILepInt214632_4789	VBILepInt215791_4250	VBILepInt215944_3455
LA_3276	LIC_10868	VBILepInt187230_4971	VBILepInt187960_4656	VBILepInt189313_4203	VBILepInt204213_2118	VBILepInt205537_2700	VBILepInt205776_5545	VBILepInt211048_1167	VBILepInt211846_5815	VBILepInt212294_3025	VBILepInt212938_1940	VBILepInt213196_4884	VBILepInt214484_0534	VBILepInt215791_0283
LA_1351	LIC_12377	VBILepInt187230_4582	VBILepInt189313_3755	VBILepInt204213_3324	VBILepInt205537_2234	VBILepInt205776_2196	VBILepInt211048_0858	VBILepInt211846_5386	VBILepInt212294_1100	VBILepInt212938_3098	VBILepInt213196_1240	VBILepInt214484_1556	VBILepInt214632_2749	VBILepInt215791_4899
VBILepInt187230_3943	VBILepInt187960_3014	VBILepInt189313_1542	VBILepInt204213_2655	VBILepInt205537_5276	VBILepInt205776_4479	VBILepInt211048_2623	VBILepInt211846_1641	VBILepInt212294_4026	VBILepInt212938_0756	VBILepInt213196_3587	VBILepInt214484_2878	VBILepInt214632_4065	VBILepInt215791_3542	VBILepInt215944_1896
VBILepInt187230_2356	VBILepInt187960_1167	VBILepInt189313_2852	VBILepInt204213_3403	VBILepInt205537_3570	VBILepInt205776_0457	VBILepInt211048_0582	VBILepInt211846_1085	VBILepInt212294_3266	VBILepInt212938_3370	VBILepInt213196_0470	VBILepInt214484_1064	VBILepInt214632_5007	VBILepInt215791_0835	VBILepInt215944_3744
LIC_10383	VBILepInt187230_5725	VBILepInt189313_1610	VBILepInt204213_1422	VBILepInt205537_4426	VBILepInt205776_4854	VBILepInt211048_2494	VBILepInt211846_2240	VBILepInt212294_3630	VBILepInt212938_1495	VBILepInt213196_3179	VBILepInt214484_3230	VBILepInt214632_4422	VBILepInt215791_3896	VBILepInt215944_1218
LA_0730	LIC_12880	VBILepInt187230_1510	VBILepInt187960_4380	VBILepInt189313_0449	VBILepInt204213_0997	VBILepInt205537_2890	VBILepInt205776_0628	VBILepInt211846_3556	VBILepInt212294_0231	VBILepInt212938_4382	VBILepInt214484_2252	VBILepInt214632_1331	VBILepInt215791_1683	VBILepInt215944_1354
LA_2797	LIC_11227	VBILepInt187960_5054	VBILepInt189313_4782	VBILepInt204213_3267	VBILepInt205776_2327	VBILepInt211048_3367	VBILepInt211846_4163	VBILepInt212294_5393	VBILepInt212938_3426	VBILepInt213196_1143	VBILepInt214484_4681	VBILepInt214632_2590	VBILepInt215791_2316	VBILepInt215944_4351
LA_2667	LIC_11324	VBILepInt187230_1189	VBILepInt187960_1317	VBILepInt189313_5650	VBILepInt204213_3256	VBILepInt205537_0787	VBILepInt205776_2468	VBILepInt211048_1030	VBILepInt211846_5075	VBILepInt212294_5534	VBILepInt212938_4134	VBILepInt213196_0988	VBILepInt214484_4544	VBILepInt215944_4366
LA_2530	LIC_11442	VBILepInt187230_4411	VBILepInt187960_1470	VBILepInt204213_3959	VBILepInt205537_0952	VBILepInt205776_2620	VBILepInt211048_3693	VBILepInt211846_4916	VBILepInt212938_1758	VBILepInt213196_0830	VBILepInt214484_4395	VBILepInt214632_2339	VBILepInt215791_3133	VBILepInt215944_2120
LA_3680	LIC_10540	VBILepInt187230_5473	VBILepInt187960_3845	VBILepInt204213_1391	VBILepInt205537_4654	VBILepInt205776_5059	VBILepInt211048_2875	VBILepInt211846_2463	VBILepInt212938_1167	VBILepInt213196_0253	VBILepInt214484_3427	VBILepInt214632_4629	VBILepInt215791_4104	VBILepInt215944_3715
LA_1326	LIC_12399	VBILepInt187230_4611	VBILepInt187960_5191	VBILepInt204213_1089	VBILepInt205776_2166	VBILepInt211048_4519	VBILepInt211846_5408	VBILepInt212294_1073	VBILepInt212938_3191	VBILepInt213196_1270	VBILepInt214484_1533	VBILepInt214632_2776	VBILepInt215791_4870	VBILepInt215944_1791
LA_3675	LIC_10544	VBILepInt187230_5468	VBILepInt187960_3840	VBILepInt204213_1388	VBILepInt205776_5064	VBILepInt211048_2869	VBILepInt211846_2471	VBILepInt212294_2433	VBILepInt212938_1172	VBILepInt213196_5474	VBILepInt214484_3435	VBILepInt214632_4637	VBILepInt215791_4111	VBILepInt215944_2631
LA_3730	LIC_10498	VBILepInt187230_5539	VBILepInt187960_3902	VBILepInt189313_1806	VBILepInt204213_4086	VBILepInt205537_4592	VBILepInt211048_1873	VBILepInt211846_2409	VBILepInt212294_3456	VBILepInt212938_2171	VBILepInt213196_5535	VBILepInt214632_4579	VBILepInt215791_4046	VBILepInt215944_1413
LA_3731	LIC_10497	VBILepInt187230_5540	VBILepInt187960_3903	VBILepInt189313_1805	VBILepInt204213_4087	VBILepInt205537_4591	VBILepInt211048_1872	VBILepInt211846_2408	VBILepInt212294_3457	VBILepInt212938_2172	VBILepInt213196_5536	VBILepInt214632_4578	VBILepInt215791_4045	VBILepInt215944_1412
LA_3733	LIC_10496	VBILepInt187230_5542	VBILepInt187960_3905	VBILepInt189313_1801	VBILepInt204213_4089	VBILepInt205537_4589	VBILepInt211048_1870	VBILepInt211846_2406	VBILepInt212294_3458	VBILepInt212938_2174	VBILepInt213196_5540	VBILepInt214632_4576	VBILepInt215791_4043	VBILepInt215944_1411
LA_3734	LIC_10495	VBILepInt187230_5543	VBILepInt187960_3906	VBILepInt189313_1798	VBILepInt204213_4090	VBILepInt205537_4588	VBILepInt211048_1869	VBILepInt211846_2405	VBILepInt212294_3459	VBILepInt212938_2175	VBILepInt213196_5541	VBILepInt214632_4575	VBILepInt215791_4042	VBILepInt215944_1410
LA_3736	LIC_10493	VBILepInt187230_5545	VBILepInt187960_3908	VBILepInt189313_1796	VBILepInt204213_4092	VBILepInt205537_4586	VBILepInt211048_1867	VBILepInt211846_2403	VBILepInt212294_3461	VBILepInt212938_2177	VBILepInt213196_5543	VBILepInt214632_4573	VBILepInt215791_4040	VBILepInt215944_2753
LA_3829	LIC_10421	VBILepInt187960_4013	VBILepInt189313_1676	VBILepInt204213_3102	VBILepInt205537_4487	VBILepInt205776_4913	VBILepInt211048_1494	VBILepInt211846_2301	VBILepInt212294_4501	VBILepInt212938_0313	VBILepInt214484_3286	VBILepInt214632_4481	VBILepInt215791_3943	VBILepInt215944_1040
LA_3084	LIC_11013	VBILepInt187960_0089	VBILepInt189313_4455	VBILepInt204213_3785	VBILepInt205537_0324	VBILepInt205776_1218	VBILepInt211048_1419	VBILepInt211846_3821	VBILepInt212294_5049	VBILepInt212938_1298	VBILepInt214484_3863	VBILepInt214632_0839	VBILepInt215791_2027	VBILepInt215944_3673
LA_3868	LIC_13087	VBILepInt187960_5595	VBILepInt189313_0794	VBILepInt204213_4005	VBILepInt205537_4129	VBILepInt205776_3810	VBILepInt211048_0370	VBILepInt211846_0553	VBILepInt212294_4729	VBILepInt212938_1774	VBILepInt214484_1854	VBILepInt214632_3465	VBILepInt215791_2758	VBILepInt215944_4324
LA_2765	LIC_11253	VBILepInt187230_2920	VBILepInt187960_5020	VBILepInt189313_4821	VBILepInt204213_3504	VBILepInt205537_0678	VBILepInt205776_2365	VBILepInt211846_4203	VBILepInt212294_5429	VBILepInt213196_1099	VBILepInt214484_4647	VBILepInt214632_2558	VBILepInt215791_2350	VBILepInt215944_4146
LA_0301	LIC_10258	VBILepInt187230_4176	VBILepInt187960_2796	VBILepInt204213_2782	VBILepInt205537_4250	VBILepInt205776_4691	VBILepInt211048_2157	VBILepInt211846_1412	VBILepInt212294_3805	VBILepInt212938_2573	VBILepInt214484_3083	VBILepInt214632_4267	VBILepInt215791_3749	VBILepInt215944_3360
LA_0100	LIC_10088	VBILepInt187230_3934	VBILepInt187960_3022	VBILepInt189313_1531	VBILepInt204213_2662	VBILepInt205537_5285	VBILepInt205776_4470	VBILepInt211048_2631	VBILepInt211846_1650	VBILepInt212294_4037	VBILepInt213196_3598	VBILepInt214632_4058	VBILepInt215791_3532	VBILepInt215944_1903
LA_B117	VBILepInt187960_0958	VBILepInt189313_3089	VBILepInt204213_1932	VBILepInt205537_3763	VBILepInt205776_0267	VBILepInt211048_2750	VBILepInt211846_1285	VBILepInt212294_3063	VBILepInt212938_2988	VBILepInt213196_0698	VBILepInt214484_0891	VBILepInt214632_0329	VBILepInt215791_1015	VBILepInt215944_3215
LA_2375	LIC_11570	VBILepInt187230_1932	VBILepInt187960_1627	VBILepInt189313_3270	VBILepInt204213_0044	VBILepInt205537_1118	VBILepInt205776_2795	VBILepInt211048_2451	VBILepInt211846_4736	VBILepInt212938_4325	VBILepInt214484_4205	VBILepInt214632_1519	VBILepInt215791_0580	VBILepInt215944_2037
LA_2950	LIC_11111	VBILepInt187230_3121	VBILepInt187960_0239	VBILepInt189313_4627	VBILepInt204213_0363	VBILepInt205537_0482	VBILepInt205776_1380	VBILepInt211048_4103	VBILepInt211846_3989	VBILepInt212938_1256	VBILepInt214484_3721	VBILepInt214632_0699	VBILepInt215791_2172	VBILepInt215944_1019
LA_0064	VBILepInt187230_3894	VBILepInt187960_3056	VBILepInt189313_1487	VBILepInt204213_1767	VBILepInt205537_5324	VBILepInt205776_4428	VBILepInt211048_2569	VBILepInt211846_1754	VBILepInt212294_4076	VBILepInt212938_0714	VBILepInt214484_2828	VBILepInt214632_4020	VBILepInt215791_3495	VBILepInt215944_3006
LA_1022	LIC_12635	VBILepInt187230_0006	VBILepInt187960_2551	VBILepInt189313_4166	VBILepInt204213_3737	VBILepInt205537_2668	VBILepInt205776_1831	VBILepInt211048_1878	VBILepInt211846_5772	VBILepInt212294_0712	VBILepInt212938_2606	VBILepInt214484_0648	VBILepInt214632_3103	VBILepInt215791_4546
LA_0996	LIC_12668	VBILepInt187230_1295	VBILepInt187960_4848	VBILepInt189313_0101	VBILepInt204213_2207	VBILepInt205537_3198	VBILepInt205776_0981	VBILepInt211048_4460	VBILepInt212294_0599	VBILepInt212938_2321	VBILepInt214484_1949	VBILepInt214632_0929	VBILepInt215791_1084	VBILepInt215944_1124
LA_2472	LIC_11485	VBILepInt187230_4485	VBILepInt187960_1521	VBILepInt189313_3165	VBILepInt204213_2028	VBILepInt205537_1009	VBILepInt205776_2689	VBILepInt211048_2082	VBILepInt212294_5769	VBILepInt212938_2065	VBILepInt214484_4325	VBILepInt214632_2277	VBILepInt215791_3252	VBILepInt215944_2201
LA_1691	LIC_12099	VBILepInt187960_0687	VBILepInt189313_5034	VBILepInt204213_3031	VBILepInt205537_1879	VBILepInt205776_3564	VBILepInt211048_0545	VBILepInt211846_0776	VBILepInt212294_1513	VBILepInt212938_0807	VBILepInt213196_2619	VBILepInt214632_2162	VBILepInt215791_0376	VBILepInt215944_2698
LA_0138	LIC_10125	VBILepInt187960_2977	VBILepInt189313_2667	VBILepInt204213_0307	VBILepInt205537_5238	VBILepInt205776_4520	VBILepInt211048_0483	VBILepInt211846_1593	VBILepInt212294_3986	VBILepInt212938_3082	VBILepInt213196_3545	VBILepInt214632_4101	VBILepInt215791_3579	VBILepInt215944_0873
LA_1965	LIC_11939	VBILepInt187230_0755	VBILepInt187960_2106	VBILepInt189313_5253	VBILepInt204213_2907	VBILepInt205537_1615	VBILepInt205776_3318	VBILepInt211048_0737	VBILepInt212294_1736	VBILepInt212938_4588	VBILepInt213196_2405	VBILepInt214484_5069	VBILepInt214632_1939	VBILepInt215944_2064
LA_2250	LIC_11687	VBILepInt187230_1784	VBILepInt187960_1772	VBILepInt189313_3431	VBILepInt204213_3707	VBILepInt205537_1268	VBILepInt205776_2961	VBILepInt211048_2843	VBILepInt212294_2115	VBILepInt212938_3007	VBILepInt213196_2043	VBILepInt214484_4764	VBILepInt214632_1654	VBILepInt215944_4614
LA_2905	LIC_11147	VBILepInt187230_3071	VBILepInt187960_0287	VBILepInt189313_4677	VBILepInt205537_0525	VBILepInt205776_1424	VBILepInt211846_4036	VBILepInt212294_5268	VBILepInt212938_4162	VBILepInt213196_2948	VBILepInt214484_3677	VBILepInt214632_0657	VBILepInt215791_2214	VBILepInt215944_3680
LA_4200	LIC_13353	VBILepInt187230_3625	VBILepInt187960_3295	VBILepInt189313_1200	VBILepInt204213_2487	VBILepInt205537_5577	VBILepInt211048_2130	VBILepInt211846_2008	VBILepInt212294_4343	VBILepInt212938_4554	VBILepInt213196_3905	VBILepInt214484_2593	VBILepInt214632_3799	VBILepInt215791_3093	VBILepInt215944_4494
LA_0262	LIC_10224	VBILepInt187230_0053	VBILepInt187960_2839	VBILepInt189313_2525	VBILepInt204213_1526	VBILepInt205537_5102	VBILepInt205776_4648	VBILepInt211048_2907	VBILepInt211846_1458	VBILepInt212938_0412	VBILepInt213196_3403	VBILepInt214484_3044	VBILepInt214632_4230	VBILepInt215791_3711	VBILepInt215944_1402
LA_0379	LIC_10326	VBILepInt187230_4273	VBILepInt187960_4172	VBILepInt189313_2375	VBILepInt204213_0481	VBILepInt205537_4344	VBILepInt205776_4785	VBILepInt211048_0047	VBILepInt211846_2160	VBILepInt212938_3475	VBILepInt213196_3258	VBILepInt214484_3171	VBILepInt214632_4354	VBILepInt215791_3837	VBILepInt215944_2928
LA_2266	LIC_11671	VBILepInt187230_1811	VBILepInt187960_1747	VBILepInt189313_3406	VBILepInt204213_2527	VBILepInt205537_1245	VBILepInt205776_2930	VBILepInt211048_3881	VBILepInt211846_4602	VBILepInt212938_4100	VBILepInt213196_2026	VBILepInt214484_4744	VBILepInt214632_1639	VBILepInt215791_0308	VBILepInt215944_0018
LA_3552	LIC_10647	VBILepInt187230_5297	VBILepInt187960_3671	VBILepInt189313_2046	VBILepInt204213_0837	VBILepInt205537_4825	VBILepInt205776_5217	VBILepInt211048_0304	VBILepInt211846_2626	VBILepInt212938_2740	VBILepInt213196_5301	VBILepInt214484_3586	VBILepInt214632_4794	VBILepInt215791_4257	VBILepInt215944_4584
LA_3649	LIC_10561	VBILepInt187230_5435	VBILepInt187960_3805	VBILepInt189313_1913	VBILepInt204213_2370	VBILepInt205537_4687	VBILepInt205776_5092	VBILepInt211048_4188	VBILepInt211846_2502	VBILepInt212938_4207	VBILepInt213196_5443	VBILepInt214484_3464	VBILepInt214632_4667	VBILepInt215791_4139	VBILepInt215944_3742
LA_B199	LIC_20157	VBILepInt187230_2222	VBILepInt187960_1043	VBILepInt189313_2989	VBILepInt204213_4221	VBILepInt205537_0065	VBILepInt205776_0185	VBILepInt211048_3754	VBILepInt211846_0960	VBILepInt212938_1892	VBILepInt213196_0600	VBILepInt214484_1191	VBILepInt214632_0242	VBILepInt215791_0726	VBILepInt215944_0170
LA_0061	LIC_10054	VBILepInt187230_3888	VBILepInt187960_3060	VBILepInt189313_1483	VBILepInt204213_1772	VBILepInt205537_5329	VBILepInt205776_4424	VBILepInt211048_2565	VBILepInt211846_1758	VBILepInt212938_0710	VBILepInt213196_3638	VBILepInt214484_2824	VBILepInt214632_4017	VBILepInt215791_3491	VBILepInt215944_3002
LA_0103	LIC_10091	VBILepInt187230_3938	VBILepInt187960_3019	VBILepInt189313_1535	VBILepInt204213_2659	VBILepInt205537_5282	VBILepInt205776_4474	VBILepInt211048_2628	VBILepInt211846_1646	VBILepInt212938_0752	VBILepInt213196_3594	VBILepInt214484_2872	VBILepInt214632_4061	VBILepInt215791_3536	VBILepInt215944_1900
LA_1433	LIC_12315	VBILepInt187230_0444	VBILepInt187960_0395	VBILepInt189313_3660	VBILepInt204213_2111	VBILepInt205537_2142	VBILepInt205776_2275	VBILepInt211048_2928	VBILepInt211846_5295	VBILepInt212938_1139	VBILepInt213196_0165	VBILepInt214484_1644	VBILepInt214632_2663	VBILepInt215791_4987	VBILepInt215944_0884
LA_3444	LIC_10731	VBILepInt187230_5172	VBILepInt187960_2466	VBILepInt189313_2183	VBILepInt204213_2282	VBILepInt205537_4948	VBILepInt205776_5328	VBILepInt211048_3086	VBILepInt211846_2748	VBILepInt212294_2772	VBILepInt212938_1679	VBILepInt214484_1731	VBILepInt214632_3243	VBILepInt215791_4372	VBILepInt215944_4032
LA_0975	LIC_12680	VBILepInt187230_1271	VBILepInt187960_4827	VBILepInt189313_0130	VBILepInt204213_2187	VBILepInt205537_3172	VBILepInt205776_0958	VBILepInt211048_1369	VBILepInt211846_3269	VBILepInt212294_0626	VBILepInt212938_2340	VBILepInt214484_1975	VBILepInt214632_0908	VBILepInt215791_1105	VBILepInt215944_1102
LA_2972	LIC_11090	VBILepInt187230_3136	VBILepInt187960_0212	VBILepInt189313_4597	VBILepInt204213_3135	VBILepInt205537_0453	VBILepInt205776_1351	VBILepInt211048_2235	VBILepInt211846_3956	VBILepInt212294_5188	VBILepInt212938_3801	VBILepInt214484_3747	VBILepInt214632_0728	VBILepInt215791_2146	VBILepInt215944_3112
LA_3077	LIC_11019	VBILepInt187230_3264	VBILepInt187960_0101	VBILepInt189313_4464	VBILepInt204213_3777	VBILepInt205537_0336	VBILepInt205776_1228	VBILepInt211048_1429	VBILepInt211846_3833	VBILepInt212294_5062	VBILepInt212938_1307	VBILepInt214484_3852	VBILepInt214632_0829	VBILepInt215791_2037	VBILepInt215944_3192
LA_3240	LIC_10898	VBILepInt187230_2598	VBILepInt187960_4878	VBILepInt189313_0076	VBILepInt204213_2972	VBILepInt205537_3222	VBILepInt205776_1005	VBILepInt211048_2347	VBILepInt211846_3223	VBILepInt212294_0565	VBILepInt212938_3957	VBILepInt214484_1930	VBILepInt214632_0950	VBILepInt215791_1067	VBILepInt215944_4217
LA_3242	LIC_10896	VBILepInt187230_2596	VBILepInt187960_4876	VBILepInt189313_0078	VBILepInt204213_2974	VBILepInt205537_3220	VBILepInt205776_1003	VBILepInt211048_2345	VBILepInt211846_3225	VBILepInt212294_0567	VBILepInt212938_3955	VBILepInt214484_1932	VBILepInt214632_0948	VBILepInt215791_1069	VBILepInt215944_4219
LA_3397	LIC_10772	VBILepInt187230_5114	VBILepInt187960_2520	VBILepInt189313_2245	VBILepInt204213_3365	VBILepInt205537_4997	VBILepInt205776_5379	VBILepInt211048_1669	VBILepInt211846_2805	VBILepInt212294_2826	VBILepInt212938_0078	VBILepInt214484_0567	VBILepInt214632_3188	VBILepInt215791_0263	VBILepInt215944_1546
LA_0247	LIC_10211	VBILepInt187230_4120	VBILepInt187960_2855	VBILepInt189313_2543	VBILepInt204213_1509	VBILepInt205537_5118	VBILepInt205776_4631	VBILepInt211048_2890	VBILepInt211846_1476	VBILepInt212294_3870	VBILepInt212938_0427	VBILepInt214484_3027	VBILepInt214632_4212	VBILepInt215791_3693	VBILepInt215944_2799
LA_0569	LIC_13001	VBILepInt187230_1697	VBILepInt187960_1246	VBILepInt189313_0644	VBILepInt204213_0968	VBILepInt205537_4001	VBILepInt205776_1090	VBILepInt211048_0250	VBILepInt211846_3749	VBILepInt212294_4869	VBILepInt212938_4528	VBILepInt214484_4081	VBILepInt214632_3350	VBILepInt215791_2642	VBILepInt215944_0150
LA_1100	LIC_12575	VBILepInt187230_4873	VBILepInt187960_2638	VBILepInt189313_4064	VBILepInt204213_0891	VBILepInt205537_2584	VBILepInt205776_1909	VBILepInt211048_3250	VBILepInt211846_5671	VBILepInt212294_0802	VBILepInt212938_1014	VBILepInt214484_0724	VBILepInt214632_3024	VBILepInt215791_4629	VBILepInt215944_3929
LA_3239	LIC_10899	VBILepInt187230_2599	VBILepInt187960_4879	VBILepInt189313_0074	VBILepInt204213_2971	VBILepInt205537_3223	VBILepInt205776_1007	VBILepInt211048_2348	VBILepInt211846_3222	VBILepInt212294_0564	VBILepInt212938_3958	VBILepInt214484_1929	VBILepInt214632_0951	VBILepInt215791_1065	VBILepInt215944_4216
LA_3818	LIC_10433	VBILepInt187230_5635	VBILepInt187960_3997	VBILepInt189313_1694	VBILepInt204213_3115	VBILepInt205537_4504	VBILepInt205776_4928	VBILepInt211048_1481	VBILepInt211846_2317	VBILepInt212294_3548	VBILepInt212938_0325	VBILepInt214484_3303	VBILepInt214632_4497	VBILepInt215791_3958	VBILepInt215944_1260
LA_4051	LIC_13231	VBILepInt187230_3438	VBILepInt187960_3464	VBILepInt189313_1004	VBILepInt204213_0786	VBILepInt205537_5753	VBILepInt205776_4006	VBILepInt211048_1268	VBILepInt211846_0380	VBILepInt212294_4513	VBILepInt212938_2412	VBILepInt214484_2428	VBILepInt214632_3642	VBILepInt215791_2929	VBILepInt215944_0729
LA_B025	LIC_20019	VBILepInt187230_2430	VBILepInt187960_0832	VBILepInt189313_2769	VBILepInt204213_2853	VBILepInt205537_3647	VBILepInt205776_0384	VBILepInt211048_4655	VBILepInt211846_1165	VBILepInt212294_3350	VBILepInt212938_1503	VBILepInt214484_1002	VBILepInt214632_4933	VBILepInt215791_0903	VBILepInt215944_3965
LA_2413	LIC_11536	VBILepInt187230_1979	VBILepInt187960_1586	VBILepInt189313_3232	VBILepInt204213_0008	VBILepInt205537_1073	VBILepInt205776_2754	VBILepInt211048_2488	VBILepInt211846_4777	VBILepInt212294_2329	VBILepInt212938_3180	VBILepInt214484_4164	VBILepInt214632_1481	VBILepInt215791_0547	VBILepInt215944_0474
LA_2956	LIC_11105	VBILepInt187230_3130	VBILepInt187960_0231	VBILepInt189313_4618	VBILepInt204213_0357	VBILepInt205537_0475	VBILepInt205776_1372	VBILepInt211048_4109	VBILepInt211846_3980	VBILepInt212294_5207	VBILepInt212938_1262	VBILepInt214484_3729	VBILepInt214632_0706	VBILepInt215791_2164	VBILepInt215944_1025
LA_3565	LIC_10629	VBILepInt187230_5328	VBILepInt187960_3699	VBILepInt189313_2019	VBILepInt204213_4313	VBILepInt205537_4793	VBILepInt205776_5189	VBILepInt211048_3415	VBILepInt211846_2602	VBILepInt212294_2574	VBILepInt212938_2266	VBILepInt214484_3559	VBILepInt214632_4767	VBILepInt215791_4229	VBILepInt215944_4588
LIC_10927	VBILepInt187230_2631	VBILepInt187960_2774	VBILepInt189313_0033	VBILepInt204213_4459	VBILepInt205537_3256	VBILepInt205776_1040	VBILepInt211048_4224	VBILepInt211846_3184	VBILepInt212294_0530	VBILepInt212938_4302	VBILepInt213196_0199	VBILepInt214484_1893	VBILepInt214632_0988	VBILepInt215791_1029	VBILepInt215944_4024
LIC_10465	VBILepInt187230_5593	VBILepInt187960_3950	VBILepInt189313_0027	VBILepInt204213_1994	VBILepInt205537_4546	VBILepInt205776_0090	VBILepInt211048_0388	VBILepInt211846_0042	VBILepInt212294_3507	VBILepInt212938_1634	VBILepInt213196_5594	VBILepInt214484_3343	VBILepInt214632_4535	VBILepInt215791_4001	VBILepInt215944_2154
LA_0337	LIC_10291	VBILepInt187960_4223	VBILepInt189313_2422	VBILepInt204213_0524	VBILepInt205537_4297	VBILepInt205776_4735	VBILepInt211048_0003	VBILepInt211846_1369	VBILepInt212294_3756	VBILepInt212938_3432	VBILepInt213196_3308	VBILepInt214484_3126	VBILepInt214632_4311	VBILepInt215791_3790	VBILepInt215944_0936
LA_0905	LIC_12736	VBILepInt187960_4584	VBILepInt189313_0228	VBILepInt204213_1466	VBILepInt205537_3089	VBILepInt205776_0052	VBILepInt211048_2044	VBILepInt211846_3356	VBILepInt212294_0357	VBILepInt212938_2864	VBILepInt213196_4802	VBILepInt214484_2053	VBILepInt214632_1143	VBILepInt215791_1872	VBILepInt215944_1862
LA_1013	LIC_12644	VBILepInt187960_4688	VBILepInt189313_4173	VBILepInt204213_3748	VBILepInt205537_2675	VBILepInt205776_1824	VBILepInt211048_1884	VBILepInt211846_5779	VBILepInt212294_0705	VBILepInt212938_2598	VBILepInt213196_1583	VBILepInt214484_0641	VBILepInt214632_3112	VBILepInt215791_4538	VBILepInt215944_3956
LA_1734	LIC_12070	VBILepInt187960_0731	VBILepInt189313_5082	VBILepInt204213_1363	VBILepInt205537_1833	VBILepInt205776_3522	VBILepInt211048_2228	VBILepInt211846_0821	VBILepInt212294_1559	VBILepInt212938_0847	VBILepInt213196_2578	VBILepInt214484_5320	VBILepInt214632_2120	VBILepInt215791_0417	VBILepInt215944_2284
LA_2063	LIC_11851	VBILepInt187960_1989	VBILepInt189313_5394	VBILepInt204213_0188	VBILepInt205537_1498	VBILepInt205776_3206	VBILepInt211048_3309	VBILepInt211846_4360	VBILepInt212294_1854	VBILepInt212938_0477	VBILepInt213196_2276	VBILepInt214484_4961	VBILepInt214632_1834	VBILepInt215791_1389	VBILepInt215944_2964
LA_2205	LIC_11723	VBILepInt187960_1822	VBILepInt189313_3488	VBILepInt204213_1979	VBILepInt205537_1334	VBILepInt205776_3042	VBILepInt211048_2804	VBILepInt211846_4526	VBILepInt212294_2030	VBILepInt212938_1351	VBILepInt213196_2101	VBILepInt214484_4810	VBILepInt214632_1687	VBILepInt215791_1546	VBILepInt215944_4741
LA_3068	LIC_11027	VBILepInt187960_0111	VBILepInt189313_4480	VBILepInt204213_3767	VBILepInt205537_0350	VBILepInt205776_1242	VBILepInt211048_1438	VBILepInt211846_3844	VBILepInt212294_5073	VBILepInt212938_1318	VBILepInt213196_0710	VBILepInt214484_3841	VBILepInt214632_0819	VBILepInt215791_2048	VBILepInt215944_4401
LA_1092	LIC_12581	VBILepInt187960_2631	VBILepInt189313_4074	VBILepInt204213_0885	VBILepInt205537_2594	VBILepInt205776_1898	VBILepInt211048_3257	VBILepInt211846_5681	VBILepInt212294_0790	VBILepInt212938_1023	VBILepInt213196_5095	VBILepInt214484_0716	VBILepInt214632_3031	VBILepInt215791_4621	VBILepInt215944_0058
LA_1854	LIC_12036	VBILepInt187960_2244	VBILepInt189313_5120	VBILepInt204213_3292	VBILepInt205537_1781	VBILepInt205537_1782	VBILepInt205537_1809	VBILepInt205537_1810	VBILepInt205776_3449	VBILepInt211048_2940	VBILepInt211846_3038	VBILepInt212294_1605	VBILepInt212938_0866	VBILepInt213196_2529	VBILepInt214484_5232	VBILepInt214484_5260	VBILepInt214632_2060	VBILepInt215791_0481	VBILepInt215791_1195	VBILepInt215944_0688
LA_4278	LIC_13424	VBILepInt187960_3214	VBILepInt189313_1300	VBILepInt204213_2394	VBILepInt205537_5489	VBILepInt205776_4262	VBILepInt211048_1776	VBILepInt211846_1919	VBILepInt212294_4246	VBILepInt212938_0580	VBILepInt213196_3803	VBILepInt214484_2672	VBILepInt214632_3880	VBILepInt215791_3350	VBILepInt215944_1444
LA_B061	LIC_20047	VBILepInt187960_0783	VBILepInt189313_2722	VBILepInt204213_3201	VBILepInt205537_3694	VBILepInt205776_0342	VBILepInt211048_1093	VBILepInt211846_1207	VBILepInt212294_3393	VBILepInt212938_1576	VBILepInt213196_0344	VBILepInt214484_0962	VBILepInt214632_4892	VBILepInt215791_0946	VBILepInt215944_2841
LA_0960	LIC_12691	VBILepInt187960_4809	VBILepInt189313_0151	VBILepInt204213_2176	VBILepInt205537_3157	VBILepInt205776_0938	VBILepInt211048_1383	VBILepInt211846_3286	VBILepInt212294_0647	VBILepInt212938_2661	VBILepInt213196_1708	VBILepInt214484_1988	VBILepInt214632_0893	VBILepInt215791_1116	VBILepInt215944_1087
LA_2444	LIC_11506	VBILepInt187960_1554	VBILepInt189313_3196	VBILepInt204213_2058	VBILepInt205537_1041	VBILepInt205776_2722	VBILepInt211048_2106	VBILepInt211846_4806	VBILepInt212294_5798	VBILepInt212938_4280	VBILepInt213196_0734	VBILepInt214484_4297	VBILepInt214632_2246	VBILepInt215791_3287	VBILepInt215944_3997
LA_1549	LIC_12220	VBILepInt187230_0320	VBILepInt187960_0529	VBILepInt189313_3515	VBILepInt204213_4341	VBILepInt205537_2009	VBILepInt205776_1623	VBILepInt211048_2193	VBILepInt211846_5149	VBILepInt212294_1344	VBILepInt212938_0902	VBILepInt213196_2748	VBILepInt214484_1258	VBILepInt214632_0504	VBILepInt215791_5110
LA_1861	LIC_12030	VBILepInt187230_0625	VBILepInt187960_2236	VBILepInt189313_5128	VBILepInt204213_3300	VBILepInt205537_1745	VBILepInt205776_3441	VBILepInt211048_2947	VBILepInt211846_3029	VBILepInt212294_1612	VBILepInt212938_0873	VBILepInt213196_2522	VBILepInt214484_0022	VBILepInt214632_2053	VBILepInt215791_1202
LA_2285	LIC_11653	VBILepInt187230_1832	VBILepInt187960_1728	VBILepInt189313_3382	VBILepInt204213_2545	VBILepInt205537_1225	VBILepInt205776_2905	VBILepInt211048_3900	VBILepInt211846_4625	VBILepInt212294_2163	VBILepInt212938_4122	VBILepInt213196_2002	VBILepInt214484_4722	VBILepInt214632_1620	VBILepInt215791_0327
LA_2973	LIC_11089	VBILepInt187230_3137	VBILepInt187960_0211	VBILepInt189313_4596	VBILepInt204213_3134	VBILepInt205537_0452	VBILepInt205776_1350	VBILepInt211048_2234	VBILepInt211846_3955	VBILepInt212294_5187	VBILepInt212938_3800	VBILepInt213196_3020	VBILepInt214484_3748	VBILepInt214632_0729	VBILepInt215791_2145
LA_0283	LIC_10239	LIC_10240	VBILepInt187230_4151	VBILepInt187960_2819	VBILepInt189313_2499	VBILepInt189313_2500	VBILepInt204213_2798	VBILepInt205776_4668	VBILepInt211048_2700	VBILepInt211846_1435	VBILepInt212294_3828	VBILepInt212938_2554	VBILepInt213196_3379	VBILepInt214484_3063	VBILepInt214632_4247	VBILepInt215791_3730	VBILepInt215944_3342
LA_1043	LIC_12622	VBILepInt187230_4924	VBILepInt187960_2577	VBILepInt189313_4136	VBILepInt204213_3953	VBILepInt205776_1850	VBILepInt211048_2642	VBILepInt211846_5744	VBILepInt212294_0739	VBILepInt212938_1070	VBILepInt213196_5038	VBILepInt214484_0664	VBILepInt214632_3081	VBILepInt215791_4570	VBILepInt215944_0679
LA_2371	LIC_11574	VBILepInt187230_1927	VBILepInt187960_1631	VBILepInt189313_3276	VBILepInt204213_0048	VBILepInt205776_2799	VBILepInt211048_2447	VBILepInt211846_4731	VBILepInt212294_2280	VBILepInt212938_4329	VBILepInt213196_1835	VBILepInt214484_4209	VBILepInt214632_1523	VBILepInt215791_0584	VBILepInt215944_2041
LA_1539	LIC_12227	VBILepInt187230_0334	VBILepInt187960_0517	VBILepInt189313_3527	VBILepInt205537_2020	VBILepInt205776_1610	VBILepInt211048_2203	VBILepInt211846_5161	VBILepInt212294_1329	VBILepInt212938_0891	VBILepInt213196_2761	VBILepInt214484_1270	VBILepInt214632_0083	VBILepInt215791_5100	VBILepInt215944_4770
LA_4318	LIC_13460	VBILepInt187230_3764	VBILepInt187960_3169	VBILepInt189313_1353	VBILepInt205537_5445	VBILepInt205776_4307	VBILepInt211048_2315	VBILepInt211846_1875	VBILepInt212294_4197	VBILepInt212938_0619	VBILepInt213196_3760	VBILepInt214484_2713	VBILepInt214632_3925	VBILepInt215791_3394	VBILepInt215944_1330
LA_1538	LIC_12228	VBILepInt187230_0335	VBILepInt187960_0516	VBILepInt189313_3528	VBILepInt205537_2021	VBILepInt205776_1609	VBILepInt211048_2204	VBILepInt211846_5162	VBILepInt212294_1328	VBILepInt212938_0890	VBILepInt213196_2762	VBILepInt214484_1271	VBILepInt214632_0084	VBILepInt215791_5099	VBILepInt215944_4771
LA_0426	LIC_10373	VBILepInt187230_0047	VBILepInt189313_1597	VBILepInt204213_0429	VBILepInt205537_4412	VBILepInt205776_4841	VBILepInt211048_1928	VBILepInt211846_0080	VBILepInt212294_3644	VBILepInt212938_4659	VBILepInt213196_3195	VBILepInt214484_3224	VBILepInt214632_4408	VBILepInt215791_3884	VBILepInt215944_0704
LA_0600	LIC_12978	VBILepInt187230_1663	VBILepInt189313_0603	VBILepInt204213_1104	VBILepInt205537_3968	VBILepInt205776_1124	VBILepInt211048_1980	VBILepInt211846_3715	VBILepInt212294_4909	VBILepInt212938_1710	VBILepInt213196_4443	VBILepInt214484_4117	VBILepInt214632_3317	VBILepInt215791_2610	VBILepInt215944_2674
LA_1987	LIC_11918	VBILepInt187230_0144	VBILepInt189313_5293	VBILepInt204213_2928	VBILepInt205537_1587	VBILepInt205776_3294	VBILepInt211048_0761	VBILepInt211846_2886	VBILepInt212294_1761	VBILepInt212938_0188	VBILepInt213196_2372	VBILepInt214484_5055	VBILepInt214632_1914	VBILepInt215791_1319	VBILepInt215944_4793
LA_2510	LIC_11458	VBILepInt187230_4439	VBILepInt189313_5859	VBILepInt204213_3095	VBILepInt205537_0970	VBILepInt205776_2642	VBILepInt211048_3155	VBILepInt211846_4891	VBILepInt212294_5724	VBILepInt212938_0055	VBILepInt213196_0809	VBILepInt214484_4371	VBILepInt214632_2321	VBILepInt215791_3211	VBILepInt215944_3425
LA_3368	LIC_10797	VBILepInt187230_5078	VBILepInt189313_2285	VBILepInt204213_1562	VBILepInt205537_5029	VBILepInt205776_5422	VBILepInt211048_1644	VBILepInt211846_0879	VBILepInt212294_2864	VBILepInt212938_1869	VBILepInt213196_1605	VBILepInt214484_0356	VBILepInt214632_3154	VBILepInt215791_4443	VBILepInt215944_0961
LA_2936	LIC_11122	VBILepInt187230_3109	VBILepInt189313_4641	VBILepInt204213_3004	VBILepInt205537_0495	VBILepInt205776_1394	VBILepInt211048_3674	VBILepInt211846_4002	VBILepInt212294_5231	VBILepInt212938_1244	VBILepInt213196_0180	VBILepInt214484_3708	VBILepInt214632_0687	VBILepInt215791_2185	VBILepInt215944_4536
LA_4087	LIC_13259	VBILepInt187230_3481	VBILepInt189313_1046	VBILepInt204213_3432	VBILepInt205537_5709	VBILepInt205776_4045	VBILepInt211048_4333	VBILepInt211846_0622	VBILepInt212294_4468	VBILepInt212938_1928	VBILepInt213196_4039	VBILepInt214484_2465	VBILepInt214632_3680	VBILepInt215791_2967	VBILepInt215944_1762
LA_4263	LIC_13411	VBILepInt187230_3701	VBILepInt189313_1282	VBILepInt204213_2407	VBILepInt205537_5506	VBILepInt205776_4245	VBILepInt211048_1792	VBILepInt211846_1934	VBILepInt212294_4265	VBILepInt212938_0565	VBILepInt213196_3822	VBILepInt214484_2658	VBILepInt214632_3865	VBILepInt215791_3334	VBILepInt215944_1429
LA_0492	LIC_13060	VBILepInt187230_2124	VBILepInt187960_5556	VBILepInt189313_0749	VBILepInt204213_3838	VBILepInt205537_4093	VBILepInt205776_3771	VBILepInt211846_0513	VBILepInt212294_4776	VBILepInt212938_4699	VBILepInt213196_4304	VBILepInt214484_4001	VBILepInt214632_3422	VBILepInt215791_2728	VBILepInt215944_2393
LA_4309	LIC_13451	VBILepInt187230_3751	VBILepInt187960_3181	VBILepInt189313_1342	VBILepInt204213_1868	VBILepInt205537_5457	VBILepInt205776_4295	VBILepInt211846_1887	VBILepInt212294_4210	VBILepInt212938_0608	VBILepInt213196_3773	VBILepInt214484_2701	VBILepInt214632_3911	VBILepInt215791_3383	VBILepInt215944_1341
LA_0370	LIC_10318	VBILepInt187230_4258	VBILepInt187960_4182	VBILepInt189313_2387	VBILepInt204213_0490	VBILepInt205537_4331	VBILepInt205776_4774	VBILepInt211048_0038	VBILepInt211846_2148	VBILepInt212294_3718	VBILepInt212938_3466	VBILepInt213196_3267	VBILepInt214484_3162	VBILepInt214632_4344	VBILepInt215944_2919
LA_1936	LIC_11970	VBILepInt187230_0718	VBILepInt187960_2145	VBILepInt189313_5215	VBILepInt204213_2123	VBILepInt205537_1652	VBILepInt205776_3356	VBILepInt211048_0148	VBILepInt211846_2941	VBILepInt212294_1699	VBILepInt212938_2505	VBILepInt213196_2443	VBILepInt214484_5104	VBILepInt214632_1974	VBILepInt215944_2250
LA_2529	LIC_11443	VBILepInt187230_4412	VBILepInt187960_1471	VBILepInt189313_5838	VBILepInt204213_3960	VBILepInt205537_0953	VBILepInt205776_2621	VBILepInt211048_3692	VBILepInt211846_4915	VBILepInt212294_5703	VBILepInt212938_1759	VBILepInt213196_0829	VBILepInt214484_4394	VBILepInt214632_2338	VBILepInt215944_2119
LA_3277	LIC_10869	VBILepInt187230_4969	VBILepInt187960_4658	VBILepInt189313_4202	VBILepInt204213_2117	VBILepInt205537_2699	VBILepInt205776_5546	VBILepInt211048_1166	VBILepInt211846_5814	VBILepInt212294_3026	VBILepInt212938_1939	VBILepInt213196_4885	VBILepInt214484_0535	VBILepInt214632_0094	VBILepInt215944_2424
LA_4347	LIC_13489	VBILepInt187230_3798	VBILepInt187960_3141	VBILepInt189313_1390	VBILepInt204213_4455	VBILepInt205537_5416	VBILepInt205776_4339	VBILepInt211048_2342	VBILepInt211846_1843	VBILepInt212294_4167	VBILepInt212938_3908	VBILepInt213196_3729	VBILepInt214484_2739	VBILepInt214632_0162	VBILepInt215944_0560
LA_0378	LIC_10325	VBILepInt187230_4272	VBILepInt187960_4173	VBILepInt189313_2376	VBILepInt204213_0482	VBILepInt205537_4343	VBILepInt205776_4784	VBILepInt211048_0046	VBILepInt212294_3708	VBILepInt212938_3474	VBILepInt213196_3259	VBILepInt214484_3170	VBILepInt214632_4353	VBILepInt215791_3836	VBILepInt215944_2927
LA_1737	LIC_12067	VBILepInt187230_0585	VBILepInt187960_0738	VBILepInt187960_0740	VBILepInt189313_5090	VBILepInt189313_5091	VBILepInt204213_1360	VBILepInt205537_1828	VBILepInt205776_3514	VBILepInt205776_3515	VBILepInt211048_2225	VBILepInt212294_1568	VBILepInt212938_0850	VBILepInt213196_2570	VBILepInt214484_5315	VBILepInt214632_2115	VBILepInt215791_0421	VBILepInt215944_0703
LA_3067	LIC_11028	VBILepInt187230_3250	VBILepInt187960_0112	VBILepInt189313_4484	VBILepInt204213_3766	VBILepInt205537_0351	VBILepInt205776_1243	VBILepInt211048_1439	VBILepInt212294_5074	VBILepInt212294_5075	VBILepInt212938_1319	VBILepInt213196_0709	VBILepInt214484_3839	VBILepInt214484_3840	VBILepInt214632_0818	VBILepInt215791_2049	VBILepInt215944_3730
LA_3102	LIC_10998	VBILepInt187230_2805	VBILepInt187960_2755	VBILepInt189313_4421	VBILepInt204213_0675	VBILepInt205537_3369	VBILepInt205776_3618	VBILepInt211048_1128	VBILepInt212294_0409	VBILepInt212938_1642	VBILepInt213196_5231	VBILepInt214484_3886	VBILepInt214632_1092	VBILepInt215791_2011	VBILepInt215944_1821
LA_3540	LIC_10657	VBILepInt187230_5287	VBILepInt187960_3655	VBILepInt189313_2057	VBILepInt204213_0844	VBILepInt205537_4835	VBILepInt205776_5228	VBILepInt211048_3127	VBILepInt212294_2594	VBILepInt212938_3404	VBILepInt213196_5290	VBILepInt214484_3598	VBILepInt214632_4804	VBILepInt215791_4267	VBILepInt215944_4700
LA_2185	LIC_11740	VBILepInt187230_1022	VBILepInt187960_1842	VBILepInt189313_5564	VBILepInt204213_1229	VBILepInt205537_1359	VBILepInt205776_3065	VBILepInt211048_0911	VBILepInt212294_2007	VBILepInt212938_1616	VBILepInt213196_2129	VBILepInt214484_4833	VBILepInt214632_1705	VBILepInt215791_1529	VBILepInt215944_2860
LA_3839	LIC_13071	VBILepInt187230_2109	VBILepInt187960_5565	VBILepInt189313_0762	VBILepInt204213_1682	VBILepInt205537_4102	VBILepInt205776_3781	VBILepInt211048_3730	VBILepInt212294_4761	VBILepInt212938_1918	VBILepInt213196_0147	VBILepInt214484_1881	VBILepInt214632_3436	VBILepInt215791_2736	VBILepInt215944_2311
LA_0341	VBILepInt187230_4228	VBILepInt187960_4219	VBILepInt189313_2417	VBILepInt204213_0521	VBILepInt205537_4300	VBILepInt205776_4740	VBILepInt211048_0006	VBILepInt211846_1365	VBILepInt212294_3752	VBILepInt212938_3435	VBILepInt213196_3304	VBILepInt214484_3130	VBILepInt214632_4315	VBILepInt215791_3794	VBILepInt215944_0939
LA_B250	VBILepInt187230_2277	VBILepInt187960_1093	VBILepInt189313_2938	VBILepInt204213_3228	VBILepInt205537_3499	VBILepInt205776_0531	VBILepInt211048_4258	VBILepInt211846_1005	VBILepInt212294_3188	VBILepInt212938_0214	VBILepInt213196_0547	VBILepInt214484_1138	VBILepInt214632_0286	VBILepInt215791_0767	VBILepInt215944_0586
LA_0268	VBILepInt187230_4138	VBILepInt187960_2832	VBILepInt189313_2516	VBILepInt204213_1533	VBILepInt205537_5096	VBILepInt205776_4655	VBILepInt211048_2913	VBILepInt211846_1451	VBILepInt212294_3845	VBILepInt212938_0428	VBILepInt213196_3395	VBILepInt214484_3050	VBILepInt214632_4236	VBILepInt215791_3718	VBILepInt215944_1409
LA_3317	VBILepInt187230_5009	VBILepInt187960_4615	VBILepInt189313_4250	VBILepInt204213_4434	VBILepInt205537_2748	VBILepInt205776_5499	VBILepInt211048_1205	VBILepInt211846_5860	VBILepInt212294_2981	VBILepInt212938_0141	VBILepInt213196_4833	VBILepInt214484_0492	VBILepInt214632_0400	VBILepInt215791_0278	VBILepInt215944_2609
LA_B263	VBILepInt187230_2296	VBILepInt187960_1105	VBILepInt189313_2920	VBILepInt204213_1603	VBILepInt205537_3512	VBILepInt205776_0515	VBILepInt211048_4271	VBILepInt211846_1021	VBILepInt212294_3204	VBILepInt212938_0227	VBILepInt213196_0528	VBILepInt214484_1123	VBILepInt214632_0300	VBILepInt215791_0779	VBILepInt215944_3312
LA_0858	VBILepInt187230_1360	VBILepInt187960_4529	VBILepInt189313_0280	VBILepInt204213_0401	VBILepInt205537_3041	VBILepInt205776_0827	VBILepInt211048_3531	VBILepInt211846_3406	VBILepInt212294_0304	VBILepInt212938_3696	VBILepInt213196_4750	VBILepInt214484_2106	VBILepInt214632_1200	VBILepInt215791_1821	VBILepInt215944_2081
LA_3432	VBILepInt187230_5152	VBILepInt187960_2485	VBILepInt189313_2203	VBILepInt204213_0764	VBILepInt205537_4962	VBILepInt205776_5344	VBILepInt211048_3073	VBILepInt211846_2766	VBILepInt212294_2789	VBILepInt212938_1695	VBILepInt213196_4953	VBILepInt214484_1407	VBILepInt214632_3227	VBILepInt215791_4386	VBILepInt215944_4520
LA_1377	LIC_12358	VBILepInt187230_4548	VBILepInt187960_5131	VBILepInt189313_3730	VBILepInt204213_1293	VBILepInt205537_2206	VBILepInt205776_2219	VBILepInt211048_1348	VBILepInt211846_5360	VBILepInt212294_1131	VBILepInt212938_1226	VBILepInt213196_1211	VBILepInt214484_1581	VBILepInt215791_4925	VBILepInt215944_2168
LA_3434	LIC_10739	VBILepInt187230_5156	VBILepInt187960_2482	VBILepInt189313_2198	VBILepInt204213_0762	VBILepInt205537_4960	VBILepInt205776_5342	VBILepInt211048_3075	VBILepInt211846_2762	VBILepInt212294_2786	VBILepInt212938_1693	VBILepInt213196_4950	VBILepInt214632_3229	VBILepInt215791_4383	VBILepInt215944_4518
LA_3394	LIC_10774	VBILepInt187230_5111	VBILepInt187960_2522	VBILepInt189313_2248	VBILepInt204213_3368	VBILepInt205537_4999	VBILepInt205776_5383	VBILepInt211048_1666	VBILepInt211846_2808	VBILepInt212294_2830	VBILepInt212938_0075	VBILepInt213196_0099	VBILepInt214632_3185	VBILepInt215791_0266	VBILepInt215944_1544
LA_4336	LIC_13478	VBILepInt187230_3782	VBILepInt187960_3151	VBILepInt189313_1374	VBILepInt204213_1838	VBILepInt205537_5427	VBILepInt205776_4323	VBILepInt211048_2333	VBILepInt211846_1858	VBILepInt212294_4180	VBILepInt212938_0040	VBILepInt213196_3741	VBILepInt214632_3943	VBILepInt215791_3410	VBILepInt215944_0547
LA_2488	LIC_11476	VBILepInt187230_4471	VBILepInt187960_1507	VBILepInt189313_3148	VBILepInt204213_2013	VBILepInt205537_0993	VBILepInt205776_2674	VBILepInt211048_2068	VBILepInt211846_4859	VBILepInt212294_5752	VBILepInt212938_2079	VBILepInt213196_0778	VBILepInt214632_2292	VBILepInt215791_3236	VBILepInt215944_2187
LA_4246	LIC_13397	VBILepInt187230_3686	VBILepInt187960_3246	VBILepInt189313_1263	VBILepInt204213_1915	VBILepInt205537_5521	VBILepInt205776_4228	VBILepInt211048_0996	VBILepInt211846_1947	VBILepInt212294_4285	VBILepInt212938_3286	VBILepInt213196_3840	VBILepInt214632_3848	VBILepInt215791_3318	VBILepInt215944_4755
LA_1467	LIC_12289	VBILepInt187230_0404	VBILepInt187960_0435	VBILepInt189313_3623	VBILepInt204213_2314	VBILepInt205537_2105	VBILepInt205776_1522	VBILepInt211048_3486	VBILepInt211846_5258	VBILepInt212294_1241	VBILepInt212938_3338	VBILepInt213196_0076	VBILepInt214632_0575	VBILepInt215791_5027	VBILepInt215944_1625
LA_3267	LIC_10874	VBILepInt187230_4962	VBILepInt187960_4669	VBILepInt204213_1403	VBILepInt205537_2691	VBILepInt205776_5558	VBILepInt211048_1586	VBILepInt211846_5801	VBILepInt212294_0682	VBILepInt212938_3091	VBILepInt213196_1560	VBILepInt214484_0543	VBILepInt214632_0852	VBILepInt215791_4521	VBILepInt215944_4266
LA_0056	LIC_10050	VBILepInt187230_3881	VBILepInt187960_3065	VBILepInt204213_1776	VBILepInt205537_5335	VBILepInt205776_4419	VBILepInt211048_2561	VBILepInt211846_1763	VBILepInt212294_4084	VBILepInt212938_0706	VBILepInt213196_3644	VBILepInt214484_2818	VBILepInt214632_4012	VBILepInt215791_3487	VBILepInt215944_2998
LA_0809	LIC_12812	VBILepInt187230_1423	VBILepInt187960_4470	VBILepInt204213_3474	VBILepInt205537_2985	VBILepInt205776_0713	VBILepInt211048_2991	VBILepInt211846_3470	VBILepInt212294_0172	VBILepInt212938_3482	VBILepInt213196_4697	VBILepInt214484_2168	VBILepInt214632_1248	VBILepInt215791_1770	VBILepInt215944_3770
LA_2664	LIC_11327	VBILepInt187230_1185	VBILepInt187960_1321	VBILepInt204213_3253	VBILepInt205537_0792	VBILepInt205776_2473	VBILepInt211048_1033	VBILepInt211846_5070	VBILepInt212294_5539	VBILepInt212938_4137	VBILepInt213196_0982	VBILepInt214484_4540	VBILepInt214632_2479	VBILepInt215791_2452	VBILepInt215944_4369
LA_2944	LIC_11117	VBILepInt187230_3113	VBILepInt187960_0245	VBILepInt204213_0369	VBILepInt205537_0488	VBILepInt205776_1386	VBILepInt211048_4097	VBILepInt211846_3995	VBILepInt212294_5224	VBILepInt212938_1250	VBILepInt213196_2984	VBILepInt214484_3714	VBILepInt214632_0693	VBILepInt215791_2178	VBILepInt215944_1013
LA_3848	LIC_13075	VBILepInt187230_2101	VBILepInt187960_5575	VBILepInt204213_1690	VBILepInt205537_4110	VBILepInt205776_3788	VBILepInt211048_2719	VBILepInt211846_0531	VBILepInt212294_4751	VBILepInt212938_3863	VBILepInt213196_4289	VBILepInt214484_1873	VBILepInt214632_3445	VBILepInt215791_0155	VBILepInt215944_4656
LA_4207	LIC_13359	VBILepInt187230_3633	VBILepInt187960_3288	VBILepInt204213_2496	VBILepInt205537_5569	VBILepInt205776_4174	VBILepInt211048_2140	VBILepInt211846_1998	VBILepInt212294_4333	VBILepInt212938_4563	VBILepInt213196_3896	VBILepInt214484_2600	VBILepInt214632_3806	VBILepInt215791_3101	VBILepInt215944_4503
LA_2995	LIC_11071	VBILepInt187230_3165	VBILepInt187960_0184	VBILepInt204213_3760	VBILepInt205537_0422	VBILepInt205776_1322	VBILepInt211048_1215	VBILepInt211846_3921	VBILepInt212294_5156	VBILepInt212938_3775	VBILepInt213196_3046	VBILepInt214484_3774	VBILepInt214632_0749	VBILepInt215791_2120	VBILepInt215944_4809
LA_3961	LIC_13166	VBILepInt187230_3330	VBILepInt187960_5677	VBILepInt204213_1883	VBILepInt205537_4232	VBILepInt205776_3911	VBILepInt211048_3190	VBILepInt211846_0277	VBILepInt212294_4622	VBILepInt212938_3823	VBILepInt213196_4183	VBILepInt214484_1763	VBILepInt214632_3550	VBILepInt215791_2854	VBILepInt215944_2595
LA_3999	LIC_13195	VBILepInt187230_3382	VBILepInt187960_3516	VBILepInt204213_1595	VBILepInt205537_5807	VBILepInt205776_3953	VBILepInt211048_0090	VBILepInt211846_0319	VBILepInt212294_4572	VBILepInt212938_2637	VBILepInt213196_4135	VBILepInt214484_2375	VBILepInt214632_3588	VBILepInt215791_2882	VBILepInt215944_0528
LA_2818	LIC_11211	VBILepInt187230_2980	VBILepInt187960_5077	VBILepInt204213_3883	VBILepInt205537_0620	VBILepInt205776_2313	VBILepInt211048_2956	VBILepInt211846_4131	VBILepInt212294_5367	VBILepInt212938_3654	VBILepInt213196_1167	VBILepInt214484_4703	VBILepInt214632_2613	VBILepInt215791_2300	VBILepInt215944_3448
LA_0052	LIC_10046	VBILepInt187230_3876	VBILepInt187960_3069	VBILepInt189313_1470	VBILepInt204213_1780	VBILepInt205537_5340	VBILepInt205776_4415	VBILepInt211048_2557	VBILepInt211846_1767	VBILepInt212294_4088	VBILepInt212938_0702	VBILepInt213196_3649	VBILepInt214484_2814	VBILepInt214632_4008	VBILepInt215791_3483	VBILepInt215944_2994
LA_0793	LA_1121	LA_2419	LIC_12021	LIC_12559	LIC_12826	VBILepInt187230_0639	VBILepInt187230_4836	VBILepInt187960_2665	VBILepInt187960_4452	VBILepInt187960_5209	VBILepInt189313_2997	VBILepInt204213_3651	VBILepInt205537_2338	VBILepInt205537_2559	VBILepInt205537_2967	VBILepInt205776_0698	VBILepInt205776_1936	VBILepInt211048_1894	VBILepInt211048_3225	VBILepInt211048_4535	VBILepInt211048_4625	VBILepInt211846_0953	VBILepInt211846_3020	VBILepInt212294_1628	VBILepInt212938_2235	VBILepInt212938_2372	VBILepInt213196_4680	VBILepInt214484_0748	VBILepInt214632_0235	VBILepInt214632_2794	VBILepInt214632_3000	VBILepInt215791_1753	VBILepInt215791_4654	VBILepInt215944_0772
LA_2550	LIC_11424	VBILepInt187230_4379	VBILepInt187960_1442	VBILepInt189313_5796	VBILepInt204213_1728	VBILepInt205537_0922	VBILepInt205776_2594	VBILepInt211048_3711	VBILepInt211846_4948	VBILepInt212294_5669	VBILepInt212938_1735	VBILepInt213196_0858	VBILepInt214484_4422	VBILepInt214632_2365	VBILepInt215791_2573	VBILepInt215944_1174
LA_2613	LIC_11370	VBILepInt187230_1127	VBILepInt187960_1373	VBILepInt189313_5717	VBILepInt204213_2688	VBILepInt205537_0846	VBILepInt205776_2523	VBILepInt211048_1812	VBILepInt211846_5019	VBILepInt212294_5589	VBILepInt212938_3589	VBILepInt213196_0929	VBILepInt214484_4490	VBILepInt214632_2429	VBILepInt215791_2504	VBILepInt215944_4236
LA_2741	LIC_11271	VBILepInt187230_2889	VBILepInt187960_4988	VBILepInt189313_4847	VBILepInt204213_3886	VBILepInt205537_0705	VBILepInt205776_2391	VBILepInt211048_4213	VBILepInt211846_4231	VBILepInt212294_5455	VBILepInt212938_4311	VBILepInt213196_1068	VBILepInt214484_4619	VBILepInt214632_2530	VBILepInt215791_2379	VBILepInt215944_4043
LA_3405	LIC_10765	VBILepInt187230_5125	VBILepInt187960_2509	VBILepInt189313_2233	VBILepInt204213_3356	VBILepInt205537_4988	VBILepInt205776_5370	VBILepInt211048_1678	VBILepInt211846_2795	VBILepInt212294_2816	VBILepInt212938_0087	VBILepInt213196_4984	VBILepInt214484_0574	VBILepInt214632_3198	VBILepInt215791_4413	VBILepInt215944_1555
LA_4016	LIC_13206	VBILepInt187230_3398	VBILepInt187960_3500	VBILepInt189313_0965	VBILepInt204213_0818	VBILepInt205537_5789	VBILepInt205776_3969	VBILepInt211048_1301	VBILepInt211846_0340	VBILepInt212294_4553	VBILepInt212938_2380	VBILepInt213196_4117	VBILepInt214484_2395	VBILepInt214632_3608	VBILepInt215791_2898	VBILepInt215944_0764
LA_4083	LIC_13255	VBILepInt187230_3477	VBILepInt187960_3428	VBILepInt189313_1041	VBILepInt204213_3436	VBILepInt205537_5713	VBILepInt205776_4040	VBILepInt211048_4337	VBILepInt211846_0617	VBILepInt212294_4472	VBILepInt212938_1924	VBILepInt213196_4042	VBILepInt214484_2461	VBILepInt214632_3676	VBILepInt215791_2962	VBILepInt215944_1766
LA_4178	LIC_13334	VBILepInt187230_3598	VBILepInt187960_3322	VBILepInt189313_1171	VBILepInt204213_0125	VBILepInt205537_5605	VBILepInt205776_4143	VBILepInt211048_3020	VBILepInt211846_2038	VBILepInt212294_4367	VBILepInt212938_1791	VBILepInt213196_3939	VBILepInt214484_2566	VBILepInt214632_3777	VBILepInt215791_3065	VBILepInt215944_2437
LA_B093	LIC_20074	VBILepInt187230_2526	VBILepInt187960_0912	VBILepInt189313_3119	VBILepInt204213_3159	VBILepInt205537_3735	VBILepInt205776_0299	VBILepInt211048_4359	VBILepInt211846_1253	VBILepInt212294_3439	VBILepInt212938_2712	VBILepInt213196_0303	VBILepInt214484_0920	VBILepInt214632_4854	VBILepInt215791_0986	VBILepInt215944_0916
LA_0022	LIC_10021	VBILepInt187230_3839	VBILepInt187960_3104	VBILepInt189313_1430	VBILepInt204213_1811	VBILepInt205537_5376	VBILepInt205776_4379	VBILepInt211048_3102	VBILepInt211846_1803	VBILepInt212294_4126	VBILepInt212938_0671	VBILepInt213196_3687	VBILepInt214484_2776	VBILepInt214632_3977	VBILepInt215791_3450	VBILepInt215944_1475
LA_0042	LIC_10037	VBILepInt187230_3865	VBILepInt187960_3081	VBILepInt189313_1457	VBILepInt204213_1792	VBILepInt205537_5351	VBILepInt205776_4403	VBILepInt211048_2546	VBILepInt211846_1779	VBILepInt212294_4101	VBILepInt212938_0691	VBILepInt213196_3661	VBILepInt214484_2802	VBILepInt214632_3997	VBILepInt215791_3471	VBILepInt215944_2983
LA_0071	LIC_10064	VBILepInt187230_3905	VBILepInt187960_3047	VBILepInt189313_1500	VBILepInt204213_1757	VBILepInt205537_5314	VBILepInt205776_4439	VBILepInt211048_2578	VBILepInt211846_1680	VBILepInt212294_4064	VBILepInt212938_0723	VBILepInt213196_3623	VBILepInt214484_2839	VBILepInt214632_4029	VBILepInt215791_3505	VBILepInt215944_3014
LA_0074	LIC_10067	VBILepInt187230_3908	VBILepInt187960_3044	VBILepInt189313_1503	VBILepInt204213_1754	VBILepInt205537_5311	VBILepInt205776_4442	VBILepInt211048_2581	VBILepInt211846_1677	VBILepInt212294_4061	VBILepInt212938_0726	VBILepInt213196_3620	VBILepInt214484_2842	VBILepInt214632_4032	VBILepInt215791_3508	VBILepInt215944_3017
LA_0136	LIC_10123	VBILepInt187230_3988	VBILepInt187960_2979	VBILepInt189313_2670	VBILepInt204213_0309	VBILepInt205537_5240	VBILepInt205776_4518	VBILepInt211048_0485	VBILepInt211846_1595	VBILepInt212294_3988	VBILepInt212938_3084	VBILepInt213196_3547	VBILepInt214484_2912	VBILepInt214632_4099	VBILepInt215791_3577	VBILepInt215944_0875
LA_0149	LIC_10135	VBILepInt187230_4005	VBILepInt187960_2958	VBILepInt189313_2651	VBILepInt204213_0296	VBILepInt205537_5216	VBILepInt205776_4536	VBILepInt211048_0471	VBILepInt211846_1577	VBILepInt212294_3967	VBILepInt212938_3070	VBILepInt213196_3528	VBILepInt214484_2927	VBILepInt214632_4116	VBILepInt215791_3596	VBILepInt215944_0861
LA_0218	LIC_10187	VBILepInt187230_4078	VBILepInt187960_2891	VBILepInt189313_2577	VBILepInt204213_2760	VBILepInt205537_5148	VBILepInt205776_4601	VBILepInt211048_0407	VBILepInt211846_1508	VBILepInt212294_3901	VBILepInt212938_4458	VBILepInt213196_3459	VBILepInt214484_2994	VBILepInt214632_4180	VBILepInt215791_3661	VBILepInt215944_2519
LA_0346	LIC_10298	VBILepInt187230_4234	VBILepInt187960_4213	VBILepInt189313_2412	VBILepInt204213_0515	VBILepInt205537_4305	VBILepInt205776_4746	VBILepInt211048_0012	VBILepInt211846_1360	VBILepInt212294_3746	VBILepInt212938_3441	VBILepInt213196_3298	VBILepInt214484_3136	VBILepInt214632_4321	VBILepInt215791_3801	VBILepInt215944_0944
LA_0364	LIC_10313	VBILepInt187230_4250	VBILepInt187960_4189	VBILepInt189313_2394	VBILepInt204213_0496	VBILepInt205537_4323	VBILepInt205776_4766	VBILepInt211048_0032	VBILepInt211846_2141	VBILepInt212294_3725	VBILepInt212938_3460	VBILepInt213196_3274	VBILepInt214484_3154	VBILepInt214632_4338	VBILepInt215791_3821	VBILepInt215944_2913
LA_0419	LIC_10368	VBILepInt187230_4328	VBILepInt187960_4122	VBILepInt189313_1584	VBILepInt204213_0436	VBILepInt205537_4400	VBILepInt205776_4833	VBILepInt211048_1921	VBILepInt211846_2223	VBILepInt212294_3655	VBILepInt212938_1547	VBILepInt213196_3205	VBILepInt214484_3215	VBILepInt214632_4399	VBILepInt215791_3880	VBILepInt215944_4096
LA_0430	LIC_10377	VBILepInt187230_5736	VBILepInt187960_4111	VBILepInt189313_1602	VBILepInt204213_1495	VBILepInt205537_4417	VBILepInt205776_4846	VBILepInt211048_2178	VBILepInt211846_2232	VBILepInt212294_3639	VBILepInt212938_4074	VBILepInt213196_3189	VBILepInt214484_0073	VBILepInt214632_4412	VBILepInt215791_3886	VBILepInt215944_1227
LA_0505	LIC_13050	VBILepInt187230_2140	VBILepInt187960_5541	VBILepInt189313_0733	VBILepInt204213_3850	VBILepInt205537_4081	VBILepInt205776_3758	VBILepInt211048_4152	VBILepInt211846_0499	VBILepInt212294_4792	VBILepInt212938_3300	VBILepInt213196_4316	VBILepInt214484_4014	VBILepInt214632_3408	VBILepInt215791_2712	VBILepInt215944_3846
LA_0563	LA_4073	LIC_13006	LIC_13248	VBILepInt187230_1704	VBILepInt187960_1240	VBILepInt187960_3441	VBILepInt189313_0651	VBILepInt189313_1026	VBILepInt204213_0963	VBILepInt205537_4009	VBILepInt205537_5730	VBILepInt205776_1082	VBILepInt205776_4027	VBILepInt211048_1336	VBILepInt211846_0604	VBILepInt211846_3756	VBILepInt212294_4485	VBILepInt212294_4859	VBILepInt212938_0253	VBILepInt212938_1954	VBILepInt213196_4056	VBILepInt213196_4395	VBILepInt214484_2448	VBILepInt214484_4075	VBILepInt214632_3359	VBILepInt214632_3663	VBILepInt215791_2651	VBILepInt215791_2949	VBILepInt215944_1181
LA_0568	LIC_13002	VBILepInt187230_1698	VBILepInt187960_1245	VBILepInt189313_0646	VBILepInt204213_0967	VBILepInt205537_4002	VBILepInt205776_1088	VBILepInt211048_0251	VBILepInt211846_3751	VBILepInt212294_4867	VBILepInt212938_4529	VBILepInt213196_4401	VBILepInt214484_4080	VBILepInt214632_3353	VBILepInt215791_2644	VBILepInt215944_0151
LA_0587	LIC_12988	VBILepInt187230_1675	VBILepInt187960_1265	VBILepInt189313_0626	VBILepInt204213_1640	VBILepInt205537_3982	VBILepInt205776_1110	VBILepInt211048_4123	VBILepInt211846_3731	VBILepInt212294_4894	VBILepInt212938_4225	VBILepInt213196_4431	VBILepInt214484_4105	VBILepInt214632_3329	VBILepInt215791_2621	VBILepInt215944_4081
LA_0589	LIC_12986	VBILepInt187230_1673	VBILepInt187960_1268	VBILepInt189313_0590	VBILepInt204213_1095	VBILepInt205537_3979	VBILepInt205776_1113	VBILepInt211048_1968	VBILepInt211846_3728	VBILepInt212294_4896	VBILepInt212938_1719	VBILepInt213196_4433	VBILepInt214484_4107	VBILepInt214632_3327	VBILepInt215791_2619	VBILepInt215944_1986
LA_0591	LIC_12985	VBILepInt187230_1671	VBILepInt187960_1270	VBILepInt189313_0592	VBILepInt204213_1097	VBILepInt205537_3977	VBILepInt205776_1115	VBILepInt211048_1970	VBILepInt211846_3726	VBILepInt212294_4898	VBILepInt212938_1717	VBILepInt213196_4435	VBILepInt214484_4109	VBILepInt214632_3325	VBILepInt215791_2618	VBILepInt215944_4407
LA_0663	LIC_12930	VBILepInt187230_1583	VBILepInt187960_4307	VBILepInt189313_0532	VBILepInt204213_4389	VBILepInt205537_3889	VBILepInt205776_0555	VBILepInt211048_0319	VBILepInt211846_3632	VBILepInt212294_4985	VBILepInt212938_1477	VBILepInt213196_4516	VBILepInt214484_2321	VBILepInt214632_1398	VBILepInt215791_1604	VBILepInt215944_2643
LA_0666	LIC_12927	VBILepInt187230_1579	VBILepInt187960_4311	VBILepInt189313_0527	VBILepInt204213_4382	VBILepInt205537_3886	VBILepInt205776_0558	VBILepInt211048_0322	VBILepInt211846_3627	VBILepInt212294_4988	VBILepInt212938_1480	VBILepInt213196_4519	VBILepInt214484_2318	VBILepInt214632_1394	VBILepInt215791_1609	VBILepInt215944_2646
LA_0695	LA_3103	LIC_10997	LIC_12906	VBILepInt187230_1556	VBILepInt187230_2804	VBILepInt187960_2754	VBILepInt187960_4346	VBILepInt189313_0488	VBILepInt189313_4420	VBILepInt204213_0676	VBILepInt205537_3368	VBILepInt205537_3852	VBILepInt205776_0593	VBILepInt205776_3619	VBILepInt211048_1613	VBILepInt211846_3063	VBILepInt211846_3591	VBILepInt212294_0410	VBILepInt212294_5022	VBILepInt212938_0012	VBILepInt212938_2789	VBILepInt213196_4563	VBILepInt213196_5230	VBILepInt214484_2287	VBILepInt214484_3888	VBILepInt214632_1091	VBILepInt214632_1364	VBILepInt215791_1642	VBILepInt215791_2010	VBILepInt215944_1927	VBILepInt215944_2588
LA_0709	LA_0713	LA_3725	LIC_10502	LIC_10510	LIC_12894	LIC_12896	VBILepInt187230_1536	VBILepInt187230_1538	VBILepInt187230_5534	VBILepInt187960_3894	VBILepInt187960_3895	VBILepInt187960_4361	VBILepInt187960_4362	VBILepInt189313_0470	VBILepInt189313_1813	VBILepInt204213_0322	VBILepInt204213_0702	VBILepInt205537_4597	VBILepInt205537_4606	VBILepInt205776_0609	VBILepInt211048_0203	VBILepInt211846_2413	VBILepInt211846_3572	VBILepInt212294_0214	VBILepInt212294_2382	VBILepInt212294_3031	VBILepInt212294_3451	VBILepInt212294_5041	VBILepInt212938_0446	VBILepInt212938_0649	VBILepInt212938_1801	VBILepInt213196_4582	VBILepInt213196_5529	VBILepInt214484_2274	VBILepInt214632_1347	VBILepInt214632_4584	VBILepInt215791_1660	VBILepInt215791_1664	VBILepInt215944_1797
LA_0620	LA_0769	LA_0934	LA_2628	LA_3271	LA_3490	LIC_10639	LIC_10695	LIC_10870	LIC_11358	LIC_12715	LIC_12844	LIC_12963	VBILepInt187230_0239	VBILepInt187230_1142	VBILepInt187230_1219	VBILepInt187230_4964	VBILepInt187230_5313	VBILepInt187960_1301	VBILepInt187960_1357	VBILepInt187960_2421	VBILepInt187960_3685	VBILepInt187960_4423	VBILepInt187960_4662	VBILepInt187960_4776	VBILepInt189313_0190	VBILepInt189313_0409	VBILepInt189313_0583	VBILepInt189313_2032	VBILepInt189313_2125	VBILepInt189313_5700	VBILepInt204213_2115	VBILepInt204213_2701	VBILepInt204213_3980	VBILepInt204213_4301	VBILepInt205537_0830	VBILepInt205537_2696	VBILepInt205537_2929	VBILepInt205537_3125	VBILepInt205537_3947	VBILepInt205537_4807	VBILepInt205537_4896	VBILepInt205776_0671	VBILepInt205776_0904	VBILepInt205776_1145	VBILepInt205776_2506	VBILepInt205776_5202	VBILepInt205776_5278	VBILepInt205776_5552	VBILepInt211048_1826
LA_0872	LIC_12760	VBILepInt187230_0177	VBILepInt187960_4546	VBILepInt189313_0264	VBILepInt204213_0376	VBILepInt205537_3054	VBILepInt205776_0838	VBILepInt211048_1559	VBILepInt211846_3394	VBILepInt212294_0317	VBILepInt212938_1629	VBILepInt213196_4764	VBILepInt214484_2093	VBILepInt214632_1181	VBILepInt215791_1835	VBILepInt215944_4381
LA_1027	LIC_12632	VBILepInt187230_4942	VBILepInt187960_2557	VBILepInt187960_2558	VBILepInt189313_4154	VBILepInt189313_4155	VBILepInt204213_3732	VBILepInt205537_2661	VBILepInt205776_0007	VBILepInt205776_0008	VBILepInt211048_2284	VBILepInt211846_5762	VBILepInt212294_0720	VBILepInt212938_2612	VBILepInt213196_5022	VBILepInt213196_5023	VBILepInt214484_0650	VBILepInt214632_3096	VBILepInt215791_4556	VBILepInt215944_1422
LA_1052	LIC_12615	VBILepInt187230_4913	VBILepInt187960_2586	VBILepInt189313_4124	VBILepInt204213_3944	VBILepInt205537_2635	VBILepInt205776_1860	VBILepInt211048_2652	VBILepInt211846_5733	VBILepInt212294_0749	VBILepInt212938_1061	VBILepInt213196_5049	VBILepInt214484_0674	VBILepInt214632_3072	VBILepInt215791_4580	VBILepInt215944_0329
LA_1059	LIC_12608	VBILepInt187230_4905	VBILepInt187960_2594	VBILepInt189313_4115	VBILepInt204213_3937	VBILepInt205537_2628	VBILepInt205776_1868	VBILepInt211048_2659	VBILepInt211846_5725	VBILepInt212294_0756	VBILepInt212938_1054	VBILepInt213196_5058	VBILepInt214484_0682	VBILepInt214632_3065	VBILepInt215791_4588	VBILepInt215944_0336
LA_1065	LA_1066	LIC_12601	LIC_12602	VBILepInt187230_2740	VBILepInt187230_4898	VBILepInt187230_4899	VBILepInt187960_2363	VBILepInt187960_2600	VBILepInt187960_5440	VBILepInt189313_4108	VBILepInt189313_4109	VBILepInt204213_1643	VBILepInt205537_2273	VBILepInt205537_2621	VBILepInt205537_2622	VBILepInt205776_0792	VBILepInt205776_1874	VBILepInt205776_1875	VBILepInt211048_0674	VBILepInt211048_2665	VBILepInt211048_2666	VBILepInt211846_1739	VBILepInt211846_5718	VBILepInt211846_5719	VBILepInt212294_0762	VBILepInt212294_0763	VBILepInt212294_2733	VBILepInt212938_1047	VBILepInt212938_1048	VBILepInt213196_1899	VBILepInt213196_5064	VBILepInt213196_5065	VBILepInt214484_0688	VBILepInt214484_0689	VBILepInt214632_3058	VBILepInt214632_3059	VBILepInt215791_3193	VBILepInt215791_4594	VBILepInt215791_4595	VBILepInt215944_0342	VBILepInt215944_0343	VBILepInt215944_1318
LA_1118	LIC_12561	VBILepInt187230_4845	VBILepInt187960_2659	VBILepInt189313_4039	VBILepInt204213_3998	VBILepInt205537_2563	VBILepInt205776_1931	VBILepInt211048_4032	VBILepInt211846_5647	VBILepInt212294_0824	VBILepInt212938_3734	VBILepInt213196_5129	VBILepInt214484_0743	VBILepInt214632_3005	VBILepInt215791_4650	VBILepInt215944_2934
LA_1122	LIC_12558	VBILepInt187230_4835	VBILepInt187960_2666	VBILepInt189313_4029	VBILepInt204213_3652	VBILepInt205537_2558	VBILepInt205776_1937	VBILepInt211048_3224	VBILepInt211846_5637	VBILepInt212294_0831	VBILepInt212938_2371	VBILepInt213196_5138	VBILepInt214484_0749	VBILepInt214632_2999	VBILepInt215791_4655	VBILepInt215944_0773
LA_1159	LIC_12525	VBILepInt187230_4796	VBILepInt187960_5382	VBILepInt189313_3980	VBILepInt204213_3687	VBILepInt205537_2508	VBILepInt205776_1983	VBILepInt211048_2528	VBILepInt211846_5595	VBILepInt212294_0879	VBILepInt212938_3979	VBILepInt213196_0035	VBILepInt214484_0789	VBILepInt214632_2957	VBILepInt215791_4697	VBILepInt215944_3450
LA_1161	LIC_12524	VBILepInt187230_4793	VBILepInt187230_4794	VBILepInt187960_5378	VBILepInt187960_5379	VBILepInt189313_3975	VBILepInt189313_3976	VBILepInt204213_3685	VBILepInt205537_2506	VBILepInt205776_1985	VBILepInt205776_1986	VBILepInt211048_2526	VBILepInt211846_5592	VBILepInt212294_0881	VBILepInt212294_0882	VBILepInt212938_2542	VBILepInt213196_1451	VBILepInt214484_0790	VBILepInt214484_0791	VBILepInt214632_2954	VBILepInt214632_2955	VBILepInt215791_4699	VBILepInt215944_3917
LA_1167	LIC_12519	VBILepInt187230_4785	VBILepInt187960_5373	VBILepInt189313_3967	VBILepInt204213_3680	VBILepInt205537_2501	VBILepInt205776_1992	VBILepInt211048_2521	VBILepInt211846_5582	VBILepInt212294_0890	VBILepInt212938_2537	VBILepInt213196_0107	VBILepInt214484_0797	VBILepInt214632_2949	VBILepInt215791_4704	VBILepInt215944_3922
LA_1168	LIC_12518	VBILepInt187230_4784	VBILepInt187960_5372	VBILepInt189313_3966	VBILepInt204213_3679	VBILepInt205537_2500	VBILepInt205776_1993	VBILepInt211048_2520	VBILepInt211846_5581	VBILepInt212294_0891	VBILepInt212938_2536	VBILepInt213196_0106	VBILepInt214484_0798	VBILepInt214632_2948	VBILepInt215791_4705	VBILepInt215944_3923
LA_1207	LIC_12488	VBILepInt187230_4743	VBILepInt187960_5325	VBILepInt189313_3922	VBILepInt204213_3723	VBILepInt205537_2457	VBILepInt205776_2036	VBILepInt211048_3780	VBILepInt211846_5538	VBILepInt212294_0934	VBILepInt212938_4008	VBILepInt213196_1409	VBILepInt214484_0842	VBILepInt214632_2906	VBILepInt215791_4748	VBILepInt215944_0793
LA_1356	LIC_12374	VBILepInt187230_4576	VBILepInt187960_5156	VBILepInt189313_3751	VBILepInt204213_3325	VBILepInt205537_2228	VBILepInt205776_2199	VBILepInt211048_0862	VBILepInt211846_5382	VBILepInt212294_1109	VBILepInt212938_3900	VBILepInt213196_1234	VBILepInt214484_1561	VBILepInt214632_2745	VBILepInt215791_4904	VBILepInt215944_4630
LA_1357	LIC_12373	VBILepInt187230_4575	VBILepInt187960_5155	VBILepInt189313_3750	VBILepInt204213_3326	VBILepInt205537_2227	VBILepInt205776_2200	VBILepInt211048_0863	VBILepInt211846_5381	VBILepInt212294_1110	VBILepInt212938_3899	VBILepInt213196_1233	VBILepInt214484_1562	VBILepInt214632_2744	VBILepInt215791_4905	VBILepInt215944_4629
LA_1375	LIC_12359	VBILepInt187230_4554	VBILepInt187960_5135	VBILepInt189313_3734	VBILepInt204213_1295	VBILepInt205537_2208	VBILepInt205776_2218	VBILepInt211048_1346	VBILepInt211846_5361	VBILepInt212294_1127	VBILepInt212938_4221	VBILepInt213196_1215	VBILepInt214484_1579	VBILepInt214632_2729	VBILepInt215791_4923	VBILepInt215944_2170
LA_1400	LA_1402	LIC_12340	VBILepInt187230_0116	VBILepInt187960_0359	VBILepInt189313_3700	VBILepInt189313_3702	VBILepInt204213_1335	VBILepInt205537_0006	VBILepInt205537_2179	VBILepInt205776_2244	VBILepInt205776_2246	VBILepInt211048_3741	VBILepInt211846_5334	VBILepInt211846_5336	VBILepInt212294_1161	VBILepInt212294_1164	VBILepInt212938_1809	VBILepInt212938_1811	VBILepInt213196_2892	VBILepInt213196_2894	VBILepInt214484_1611	VBILepInt214632_2698	VBILepInt215791_0181	VBILepInt215791_4952	VBILepInt215944_3366
LA_1404	LIC_12337	VBILepInt187230_0474	VBILepInt187960_0363	VBILepInt189313_3695	VBILepInt204213_4412	VBILepInt205537_2176	VBILepInt205776_2248	VBILepInt211048_3743	VBILepInt211846_5332	VBILepInt212294_1167	VBILepInt212938_1814	VBILepInt213196_2890	VBILepInt214484_1614	VBILepInt214632_2695	VBILepInt215791_4955	VBILepInt215944_3144
LA_1499	LIC_12259	VBILepInt187230_0361	VBILepInt187960_0472	VBILepInt189313_3576	VBILepInt204213_3009	VBILepInt205537_2067	VBILepInt205776_1561	VBILepInt211048_3827	VBILepInt211846_5214	VBILepInt212294_1277	VBILepInt212938_2932	VBILepInt213196_2805	VBILepInt214484_1297	VBILepInt214632_0538	VBILepInt215791_5062	VBILepInt215944_2252
LA_1507	LIC_12254	VBILepInt187230_0232	VBILepInt187960_0479	VBILepInt189313_3569	VBILepInt204213_3013	VBILepInt205537_2057	VBILepInt205776_1572	VBILepInt211048_3575	VBILepInt211846_5205	VBILepInt212294_1286	VBILepInt212938_2925	VBILepInt213196_2799	VBILepInt214484_1290	VBILepInt214632_0532	VBILepInt215791_5071	VBILepInt215944_2300
LA_1508	LIC_12253	VBILepInt187230_0231	VBILepInt187960_0480	VBILepInt189313_3568	VBILepInt204213_3014	VBILepInt205537_2056	VBILepInt205776_1573	VBILepInt211048_3574	VBILepInt211846_5204	VBILepInt212294_1287	VBILepInt212938_2924	VBILepInt213196_2798	VBILepInt214484_1289	VBILepInt214632_0531	VBILepInt215791_5072	VBILepInt215944_2301
LA_1510	LIC_12252	VBILepInt187230_0359	VBILepInt187960_0482	VBILepInt189313_3566	VBILepInt204213_3015	VBILepInt205537_2053	VBILepInt205776_1575	VBILepInt211048_3573	VBILepInt211846_5202	VBILepInt212294_1290	VBILepInt212938_2922	VBILepInt213196_2795	VBILepInt214484_1287	VBILepInt214632_0529	VBILepInt215791_5073	VBILepInt215944_2302
LA_1555	LIC_12215	VBILepInt187230_0315	VBILepInt187960_0535	VBILepInt189313_3508	VBILepInt204213_4346	VBILepInt205537_2002	VBILepInt205776_1630	VBILepInt211048_2187	VBILepInt211846_5144	VBILepInt212294_1349	VBILepInt212938_0907	VBILepInt213196_2740	VBILepInt214484_1253	VBILepInt214632_0498	VBILepInt215791_5116	VBILepInt215944_4259
LA_1905	LIC_11996	VBILepInt187230_0679	VBILepInt187960_2184	VBILepInt189313_5177	VBILepInt204213_0084	VBILepInt205537_1688	VBILepInt205776_3394	VBILepInt211048_3163	VBILepInt211846_2982	VBILepInt212294_1664	VBILepInt212938_1370	VBILepInt213196_2479	VBILepInt214484_5140	VBILepInt214632_2009	VBILepInt215791_0025	VBILepInt215944_3693
LA_1931	LIC_11975	VBILepInt187230_0712	VBILepInt187960_2152	VBILepInt189313_5209	VBILepInt204213_0060	VBILepInt205537_1657	VBILepInt205776_3362	VBILepInt211048_0142	VBILepInt211846_2947	VBILepInt212294_1694	VBILepInt212938_2510	VBILepInt213196_2448	VBILepInt214484_5109	VBILepInt214632_1980	VBILepInt215791_1264	VBILepInt215944_2245
LA_1968	LIC_11935	VBILepInt187230_0758	VBILepInt187960_2102	VBILepInt189313_5260	VBILepInt204213_2910	VBILepInt205537_1611	VBILepInt205776_3314	VBILepInt211048_0741	VBILepInt211846_2900	VBILepInt212294_1739	VBILepInt212938_4584	VBILepInt213196_2400	VBILepInt214484_5065	VBILepInt214632_1934	VBILepInt215791_1302	VBILepInt215944_2067
LA_2066	LIC_11848	VBILepInt187230_0870	VBILepInt187960_1986	VBILepInt189313_5398	VBILepInt204213_0185	VBILepInt205537_1493	VBILepInt205776_3202	VBILepInt211048_3312	VBILepInt211846_4364	VBILepInt212294_1858	VBILepInt212938_0480	VBILepInt213196_2270	VBILepInt214484_4958	VBILepInt214632_1830	VBILepInt215791_1394	VBILepInt215944_2967
LA_2069	LIC_11846	VBILepInt187230_0874	VBILepInt187960_1983	VBILepInt189313_5402	VBILepInt204213_0182	VBILepInt205537_1490	VBILepInt205776_3198	VBILepInt211048_3315	VBILepInt211846_4368	VBILepInt212294_1860	VBILepInt212938_0483	VBILepInt213196_2268	VBILepInt214484_4954	VBILepInt214632_1827	VBILepInt215791_1398	VBILepInt215944_2970
LA_2186	LIC_11739	VBILepInt187230_1024	VBILepInt187960_1840	VBILepInt189313_5566	VBILepInt204213_1228	VBILepInt205537_1358	VBILepInt205776_3063	VBILepInt211048_0910	VBILepInt211846_4508	VBILepInt212294_2009	VBILepInt212938_1615	VBILepInt213196_2127	VBILepInt214484_4831	VBILepInt214632_1704	VBILepInt215791_1530	VBILepInt215944_2861
LA_2248	LIC_11690	VBILepInt187230_1780	VBILepInt187960_1778	VBILepInt189313_3437	VBILepInt204213_2588	VBILepInt205537_1278	VBILepInt205776_3000	VBILepInt211048_2840	VBILepInt211846_4575	VBILepInt212294_2078	VBILepInt212938_3011	VBILepInt213196_2048	VBILepInt214484_4770	VBILepInt214632_1659	VBILepInt215791_0498	VBILepInt215944_0437
LA_2272	LIC_11665	VBILepInt187230_1819	VBILepInt187960_1739	VBILepInt189313_3396	VBILepInt204213_2531	VBILepInt205537_1238	VBILepInt205776_2918	VBILepInt211048_3887	VBILepInt211846_4609	VBILepInt212294_2149	VBILepInt212938_4106	VBILepInt213196_2020	VBILepInt214484_4736	VBILepInt214632_1634	VBILepInt215791_0314	VBILepInt215944_0025
LA_2342	LIC_11603	VBILepInt187230_1893	VBILepInt187960_1666	VBILepInt189313_3308	VBILepInt204213_3899	VBILepInt205537_1159	VBILepInt205776_2837	VBILepInt211048_2420	VBILepInt211846_4696	VBILepInt212294_2242	VBILepInt212938_3507	VBILepInt213196_1931	VBILepInt214484_4244	VBILepInt214632_1555	VBILepInt215791_0621	VBILepInt215944_3795
LA_2448	LA_2450	LA_2964	LA_3320	LA_3321	LA_3323	LA_3324	LIC_10829	LIC_10831	LIC_11098	LIC_11505	VBILepInt187230_0125	VBILepInt187230_4513	VBILepInt187230_5015	VBILepInt187230_5016	VBILepInt187960_0221	VBILepInt187960_1549	VBILepInt187960_2417	VBILepInt189313_3193	VBILepInt189313_4256	VBILepInt189313_4258	VBILepInt204213_1997	VBILepInt204213_1998	VBILepInt204213_2050	VBILepInt204213_2052	VBILepInt205537_0464	VBILepInt205537_2756	VBILepInt205537_2757	VBILepInt205537_2758	VBILepInt205537_2760	VBILepInt205537_2761	VBILepInt205776_2717	VBILepInt205776_5486	VBILepInt205776_5488	VBILepInt205776_5489	VBILepInt205776_5491	VBILepInt205776_5492	VBILepInt205776_5494	VBILepInt211048_1939	VBILepInt211048_2883	VBILepInt211846_3968	VBILepInt211846_3972	VBILepInt211846_5865	VBILepInt211846_5867	VBILepInt212294_2975	VBILepInt212294_2976	VBILepInt212294_2977	VBILepInt212294_5198	VBILepInt212294_5794	VBILepInt212938_0147
LA_2498	LIC_11467	VBILepInt187230_4452	VBILepInt187960_1494	VBILepInt189313_5872	VBILepInt204213_2003	VBILepInt205537_0981	VBILepInt205776_2654	VBILepInt211048_1748	VBILepInt211846_4879	VBILepInt212294_5735	VBILepInt212938_0066	VBILepInt213196_0796	VBILepInt214484_4354	VBILepInt214632_2310	VBILepInt215791_3222	VBILepInt215944_2368
LA_2531	LIC_11441	VBILepInt187230_4410	VBILepInt187960_1469	VBILepInt189313_5834	VBILepInt204213_3958	VBILepInt205537_0951	VBILepInt205776_2619	VBILepInt211048_3694	VBILepInt211846_4917	VBILepInt212294_5700	VBILepInt212938_1757	VBILepInt213196_0831	VBILepInt214484_4396	VBILepInt214632_2340	VBILepInt215791_3132	VBILepInt215944_2121
LA_2595	LIC_11388	VBILepInt187230_1097	VBILepInt187960_1392	VBILepInt189313_5742	VBILepInt204213_2224	VBILepInt205537_0867	VBILepInt205776_2550	VBILepInt211048_0869	VBILepInt211846_4998	VBILepInt212294_5620	VBILepInt212938_2098	VBILepInt213196_0907	VBILepInt214484_4470	VBILepInt214632_2411	VBILepInt215791_2524	VBILepInt215944_4528
LA_2601	LIC_11382	VBILepInt187230_1112	VBILepInt187960_1386	VBILepInt189313_5733	VBILepInt204213_2676	VBILepInt205537_0859	VBILepInt205776_2536	VBILepInt211048_1800	VBILepInt211846_5005	VBILepInt212294_5604	VBILepInt212938_3601	VBILepInt213196_0912	VBILepInt214484_4477	VBILepInt214632_2417	VBILepInt215791_2518	VBILepInt215944_4248
LA_2637	LIC_11352	VBILepInt187230_1150	VBILepInt187960_1349	VBILepInt189313_5691	VBILepInt204213_4017	VBILepInt205537_0822	VBILepInt205776_2498	VBILepInt211048_1835	VBILepInt211846_5043	VBILepInt212294_5565	VBILepInt212938_2822	VBILepInt213196_0955	VBILepInt214484_4512	VBILepInt214632_2452	VBILepInt215791_2481	VBILepInt215944_2952
LA_2641	LIC_11345	VBILepInt187230_1159	VBILepInt187960_1343	VBILepInt189313_5683	VBILepInt204213_3380	VBILepInt205537_0815	VBILepInt205776_2492	VBILepInt211048_1055	VBILepInt211846_5050	VBILepInt212294_5560	VBILepInt212938_2827	VBILepInt213196_0961	VBILepInt214484_4520	VBILepInt214632_2459	VBILepInt215791_2474	VBILepInt215944_3862
LA_2742	LIC_11270	VBILepInt187230_2890	VBILepInt187960_4990	VBILepInt189313_4846	VBILepInt204213_3885	VBILepInt205537_0704	VBILepInt205776_2390	VBILepInt211048_4214	VBILepInt211846_4230	VBILepInt212294_5454	VBILepInt212938_4312	VBILepInt213196_1069	VBILepInt214484_4620	VBILepInt214632_2531	VBILepInt215791_2378	VBILepInt215944_4044
LA_2746	LIC_11268	VBILepInt187230_2898	VBILepInt187960_4997	VBILepInt189313_4843	VBILepInt204213_2254	VBILepInt205537_0700	VBILepInt205776_2386	VBILepInt211048_4190	VBILepInt211846_4226	VBILepInt212294_5449	VBILepInt212938_3350	VBILepInt213196_1075	VBILepInt214484_4627	VBILepInt214632_2537	VBILepInt215791_2372	VBILepInt215944_3630
LA_2755	LIC_11261	VBILepInt187230_2908	VBILepInt187960_5008	VBILepInt189313_4833	VBILepInt204213_3517	VBILepInt205537_0689	VBILepInt205776_2377	VBILepInt211048_2687	VBILepInt211846_4216	VBILepInt212294_5440	VBILepInt212938_3613	VBILepInt213196_1087	VBILepInt214484_4635	VBILepInt214632_2546	VBILepInt215791_2363	VBILepInt215944_2571
LA_2764	LIC_11254	VBILepInt187230_2918	VBILepInt187960_5018	VBILepInt189313_4823	VBILepInt204213_3506	VBILepInt205537_0680	VBILepInt205776_2367	VBILepInt211048_4001	VBILepInt211846_4205	VBILepInt212294_5430	VBILepInt212938_3138	VBILepInt213196_1097	VBILepInt214484_4645	VBILepInt214632_2556	VBILepInt215791_2352	VBILepInt215944_4148
LA_2815	LIC_11213	VBILepInt187230_2978	VBILepInt187960_5075	VBILepInt189313_4758	VBILepInt204213_3881	VBILepInt205537_0622	VBILepInt205776_2315	VBILepInt211048_2958	VBILepInt211846_4133	VBILepInt212294_5369	VBILepInt212938_3656	VBILepInt213196_1165	VBILepInt214484_4701	VBILepInt214632_2611	VBILepInt215791_2302	VBILepInt215944_3446
LA_2823	LIC_11207	VBILepInt187230_2989	VBILepInt187960_5086	VBILepInt189313_4748	VBILepInt204213_0349	VBILepInt205537_0614	VBILepInt205776_1509	VBILepInt211048_4093	VBILepInt211846_4124	VBILepInt212294_5357	VBILepInt212938_3702	VBILepInt213196_1176	VBILepInt214484_1347	VBILepInt214632_2620	VBILepInt215791_2291	VBILepInt215944_1682
LA_2848	LIC_11188	VBILepInt187230_3014	VBILepInt187960_4600	VBILepInt189313_4714	VBILepInt204213_4468	VBILepInt205537_0586	VBILepInt205776_1479	VBILepInt211048_3516	VBILepInt211846_4093	VBILepInt212294_5323	VBILepInt212938_4176	VBILepInt213196_4820	VBILepInt214484_1373	VBILepInt214632_2650	VBILepInt215791_2264	VBILepInt215944_0398
LA_2849	LIC_11187	VBILepInt187230_3015	VBILepInt187960_4599	VBILepInt189313_4713	VBILepInt204213_4469	VBILepInt205537_0585	VBILepInt205776_1478	VBILepInt211048_3517	VBILepInt211846_4092	VBILepInt212294_5322	VBILepInt212938_4175	VBILepInt213196_4819	VBILepInt214484_1374	VBILepInt214632_2651	VBILepInt215791_2263	VBILepInt215944_0399
LA_2854	LIC_11184	VBILepInt187230_3020	VBILepInt187960_4591	VBILepInt189313_4708	VBILepInt204213_3087	VBILepInt205537_0580	VBILepInt205776_1474	VBILepInt211048_3521	VBILepInt211846_4087	VBILepInt212294_5316	VBILepInt212938_2777	VBILepInt213196_4811	VBILepInt214484_1378	VBILepInt214632_0611	VBILepInt215791_2259	VBILepInt215944_0403
LA_2949	LIC_11112	VBILepInt187230_3120	VBILepInt187960_0240	VBILepInt189313_4628	VBILepInt204213_0364	VBILepInt205537_0483	VBILepInt205776_1381	VBILepInt211048_4102	VBILepInt211846_3990	VBILepInt212294_5218	VBILepInt212938_1255	VBILepInt213196_2990	VBILepInt214484_3720	VBILepInt214632_0698	VBILepInt215791_2173	VBILepInt215944_1018
LA_2974	LIC_11088	VBILepInt187230_3138	VBILepInt187960_0210	VBILepInt189313_4595	VBILepInt204213_3133	VBILepInt205537_0451	VBILepInt205776_1349	VBILepInt211048_2233	VBILepInt211846_3954	VBILepInt212294_5186	VBILepInt212938_3799	VBILepInt213196_3021	VBILepInt214484_3749	VBILepInt214632_0730	VBILepInt215791_2144	VBILepInt215944_4418
LA_2975	LIC_11087	VBILepInt187230_3140	VBILepInt187960_0209	VBILepInt189313_4594	VBILepInt204213_3132	VBILepInt205537_0450	VBILepInt205776_1348	VBILepInt211048_2232	VBILepInt211846_3952	VBILepInt212294_5185	VBILepInt212938_3798	VBILepInt213196_3023	VBILepInt214484_3751	VBILepInt214632_0732	VBILepInt215791_2142	VBILepInt215944_4419
LA_2992	LIC_11074	VBILepInt187230_3161	VBILepInt187960_0188	VBILepInt189313_4578	VBILepInt204213_3757	VBILepInt205537_0426	VBILepInt205776_1326	VBILepInt211048_1218	VBILepInt211846_3925	VBILepInt212294_5160	VBILepInt212938_3778	VBILepInt213196_3042	VBILepInt214484_3770	VBILepInt214632_0746	VBILepInt215791_2124	VBILepInt215944_4621
LA_2993	LIC_11073	VBILepInt187230_3162	VBILepInt187960_0187	VBILepInt189313_4579	VBILepInt204213_3758	VBILepInt205537_0425	VBILepInt205776_1325	VBILepInt211048_1217	VBILepInt211846_3924	VBILepInt212294_5159	VBILepInt212938_3777	VBILepInt213196_3043	VBILepInt214484_3771	VBILepInt214632_0747	VBILepInt215791_2123	VBILepInt215944_4620
LA_3050	LIC_11040	VBILepInt187230_3236	VBILepInt187960_0123	VBILepInt189313_4496	VBILepInt204213_3555	VBILepInt205537_0362	VBILepInt205776_1255	VBILepInt211048_1451	VBILepInt211846_3861	VBILepInt212294_5088	VBILepInt212938_1329	VBILepInt213196_3093	VBILepInt214484_3828	VBILepInt214632_0806	VBILepInt215791_2060	VBILepInt215944_1582
LA_3064	LIC_11030	VBILepInt187230_3249	VBILepInt187960_0114	VBILepInt189313_4486	VBILepInt204213_3764	VBILepInt205537_0353	VBILepInt205776_1245	VBILepInt211048_1441	VBILepInt211846_3851	VBILepInt212294_5077	VBILepInt212938_1321	VBILepInt213196_3391	VBILepInt214484_3837	VBILepInt214632_0816	VBILepInt215791_2051	VBILepInt215944_1574
LA_3097	LIC_11003	VBILepInt187230_2811	VBILepInt187960_2764	VBILepInt189313_4430	VBILepInt204213_3971	VBILepInt205537_3377	VBILepInt205776_3612	VBILepInt211048_1122	VBILepInt211846_3055	VBILepInt212294_0404	VBILepInt212938_3939	VBILepInt213196_0209	VBILepInt214484_3880	VBILepInt214632_1098	VBILepInt215791_2012	VBILepInt215944_3229
LA_3138	LIC_10973	VBILepInt187230_2755	VBILepInt187960_2717	VBILepInt189313_4367	VBILepInt204213_2247	VBILepInt205537_3327	VBILepInt205776_3663	VBILepInt211048_1153	VBILepInt211846_3111	VBILepInt212294_0450	VBILepInt212938_2138	VBILepInt213196_5189	VBILepInt214484_3924	VBILepInt214632_1050	VBILepInt215791_1973	VBILepInt215944_3295
LA_3145	LIC_10968	VBILepInt187230_2747	VBILepInt187960_2708	VBILepInt189313_4356	VBILepInt204213_2240	VBILepInt205537_3319	VBILepInt205776_3670	VBILepInt211048_4041	VBILepInt211846_3120	VBILepInt212294_0459	VBILepInt212938_2131	VBILepInt213196_5180	VBILepInt214484_3931	VBILepInt214632_1042	VBILepInt215791_1964	VBILepInt215944_3217
LA_3150	LIC_10963	VBILepInt187230_2689	VBILepInt187960_2702	VBILepInt189313_4347	VBILepInt204213_2234	VBILepInt205537_3313	VBILepInt205776_3676	VBILepInt211048_4035	VBILepInt211846_3127	VBILepInt212294_0466	VBILepInt212938_2126	VBILepInt213196_5173	VBILepInt214484_3938	VBILepInt214632_1037	VBILepInt215791_1958	VBILepInt215944_3222
LA_3210	LIC_10920	VBILepInt187230_2624	VBILepInt187960_4905	VBILepInt189313_0043	VBILepInt204213_2721	VBILepInt205537_3248	VBILepInt205776_1033	VBILepInt211048_2371	VBILepInt211846_3195	VBILepInt212294_0538	VBILepInt212938_2963	VBILepInt213196_1744	VBILepInt214484_1903	VBILepInt214632_0980	VBILepInt215791_1037	VBILepInt215944_4646
LA_3258	LIC_10881	LIC_10882	VBILepInt187230_4952	VBILepInt187960_4681	VBILepInt189313_4182	VBILepInt204213_1396	VBILepInt205537_2682	VBILepInt205776_5567	VBILepInt211048_1593	VBILepInt211846_5790	VBILepInt212294_0694	VBILepInt212938_3318	VBILepInt213196_1543	VBILepInt213196_1570	VBILepInt214484_0552	VBILepInt214632_0845	VBILepInt214632_3119	VBILepInt215791_4530	VBILepInt215944_1494
LA_3262	LIC_10879	VBILepInt187230_4956	VBILepInt187960_4677	VBILepInt189313_4187	VBILepInt204213_1398	VBILepInt205537_2686	VBILepInt205776_5563	VBILepInt211048_1591	VBILepInt211846_5796	VBILepInt212294_0689	VBILepInt212938_3096	VBILepInt213196_1566	VBILepInt214484_0548	VBILepInt214632_0847	VBILepInt215791_4526	VBILepInt215944_4261
LA_3264	LIC_10877	VBILepInt187230_4958	VBILepInt187960_4675	VBILepInt189313_4189	VBILepInt204213_1400	VBILepInt205537_2688	VBILepInt205776_5561	VBILepInt211048_1589	VBILepInt211846_5798	VBILepInt212294_0687	VBILepInt212938_3094	VBILepInt213196_1564	VBILepInt214484_0546	VBILepInt214632_0849	VBILepInt215791_4524	VBILepInt215944_4263
LA_3268	LIC_10873	VBILepInt187230_4963	VBILepInt187960_4668	VBILepInt189313_4193	VBILepInt204213_1404	VBILepInt205537_2692	VBILepInt205776_5557	VBILepInt211048_1585	VBILepInt211846_5802	VBILepInt212294_0681	VBILepInt212938_3090	VBILepInt213196_1559	VBILepInt214484_0542	VBILepInt214632_0853	VBILepInt215791_4520	VBILepInt215944_4267
LA_3410	LIC_10760	VBILepInt187230_5132	VBILepInt187960_2503	VBILepInt189313_2224	VBILepInt204213_3350	VBILepInt205537_4983	VBILepInt205776_5365	VBILepInt211048_1684	VBILepInt211846_2790	VBILepInt212294_2809	VBILepInt212938_0092	VBILepInt213196_4975	VBILepInt214484_0579	VBILepInt214632_3204	VBILepInt215791_4408	VBILepInt215944_1560
LA_3468	LIC_10714	VBILepInt187230_5210	VBILepInt187960_2437	VBILepInt189313_2152	VBILepInt204213_1433	VBILepInt205537_4919	VBILepInt205776_5300	VBILepInt211048_1505	VBILepInt211846_2721	VBILepInt212294_2741	VBILepInt212938_3579	VBILepInt213196_4915	VBILepInt214484_1706	VBILepInt214632_3274	VBILepInt215791_4343	VBILepInt215944_3606
LA_3469	LIC_10713	VBILepInt187230_5212	VBILepInt187960_2436	VBILepInt189313_2150	VBILepInt204213_1431	VBILepInt205537_4917	VBILepInt205776_5299	VBILepInt211048_1507	VBILepInt211846_2719	VBILepInt212294_2740	VBILepInt212938_3577	VBILepInt213196_4913	VBILepInt214484_1705	VBILepInt214632_3276	VBILepInt215791_4342	VBILepInt215944_3608
LA_3471	LIC_10711	VBILepInt187230_5214	VBILepInt187960_2434	VBILepInt189313_2148	VBILepInt204213_1429	VBILepInt205537_4915	VBILepInt205776_5297	VBILepInt211048_1509	VBILepInt211846_2717	VBILepInt212294_2738	VBILepInt212938_3575	VBILepInt213196_4911	VBILepInt214484_1703	VBILepInt214632_3278	VBILepInt215791_4340	VBILepInt215944_3610
LA_3501	LIC_10686	VBILepInt187230_5244	VBILepInt187960_3614	VBILepInt189313_2115	VBILepInt204213_3536	VBILepInt205537_4883	VBILepInt205776_5265	VBILepInt211048_0315	VBILepInt211846_2687	VBILepInt212294_2640	VBILepInt212938_4651	VBILepInt213196_5248	VBILepInt214484_0307	VBILepInt214632_2219	VBILepInt215791_4312	VBILepInt215944_4016
LA_3507	LIC_10684	VBILepInt187230_5250	VBILepInt187960_3617	VBILepInt189313_2111	VBILepInt204213_3532	VBILepInt205537_4878	VBILepInt205776_5262	VBILepInt211048_0120	VBILepInt211846_2683	VBILepInt212294_2635	VBILepInt212938_3879	VBILepInt213196_5253	VBILepInt214484_3642	VBILepInt214632_2224	VBILepInt215791_4307	VBILepInt215944_3265
LA_3508	LIC_10683	VBILepInt187230_5251	VBILepInt187960_3618	VBILepInt189313_2110	VBILepInt204213_3531	VBILepInt205537_4877	VBILepInt205776_5261	VBILepInt211048_0121	VBILepInt211846_2682	VBILepInt212294_2634	VBILepInt212938_3878	VBILepInt213196_5254	VBILepInt214484_3641	VBILepInt214632_2225	VBILepInt215791_4306	VBILepInt215944_3266
LA_3571	LIC_10628	VBILepInt187230_5334	VBILepInt187960_3704	VBILepInt189313_2016	VBILepInt204213_4317	VBILepInt205537_4786	VBILepInt205776_5184	VBILepInt211048_3420	VBILepInt211846_2597	VBILepInt212294_2569	VBILepInt212938_2262	VBILepInt213196_5335	VBILepInt214484_3554	VBILepInt214632_4762	VBILepInt215791_4224	VBILepInt215944_4593
LA_3711	LIC_10520	VBILepInt187230_5510	VBILepInt187960_3878	VBILepInt189313_1833	VBILepInt204213_0714	VBILepInt205537_4617	VBILepInt205776_5027	VBILepInt211048_4477	VBILepInt211846_2432	VBILepInt212294_2392	VBILepInt212938_0638	VBILepInt213196_5507	VBILepInt214484_3393	VBILepInt214632_4600	VBILepInt215791_4072	VBILepInt215944_1702
LA_3778	LIC_10464	VBILepInt187230_5594	VBILepInt187960_3951	VBILepInt189313_1743	VBILepInt204213_4234	VBILepInt205537_4543	VBILepInt205776_4971	VBILepInt211048_0386	VBILepInt211846_2356	VBILepInt212294_3510	VBILepInt212938_0365	VBILepInt213196_0260	VBILepInt214484_3342	VBILepInt214632_4533	VBILepInt215791_3999	VBILepInt215944_3147
LA_3809	LIC_10439	VBILepInt187230_5627	VBILepInt187960_3988	VBILepInt189313_1705	VBILepInt204213_3124	VBILepInt205537_4511	VBILepInt205776_4937	VBILepInt211048_1473	VBILepInt211846_2324	VBILepInt212294_3543	VBILepInt212938_0333	VBILepInt213196_5614	VBILepInt214484_3311	VBILepInt214632_4501	VBILepInt215791_3966	VBILepInt215944_1253
LA_3838	LIC_13070	VBILepInt187230_2110	VBILepInt187960_5564	VBILepInt189313_0760	VBILepInt204213_1681	VBILepInt205537_4101	VBILepInt205776_3780	VBILepInt211048_3731	VBILepInt211846_0520	VBILepInt212294_4762	VBILepInt212938_1919	VBILepInt213196_0148	VBILepInt214484_1882	VBILepInt214632_3435	VBILepInt215791_2735	VBILepInt215944_2312
LA_3849	LIC_13076	VBILepInt187230_2100	VBILepInt187960_5576	VBILepInt189313_0772	VBILepInt204213_1691	VBILepInt205537_4111	VBILepInt205776_3789	VBILepInt211048_2718	VBILepInt211846_0532	VBILepInt212294_4750	VBILepInt212938_3862	VBILepInt213196_4288	VBILepInt214484_1872	VBILepInt214632_3446	VBILepInt215791_0156	VBILepInt215944_4657
LA_3867	LIC_13086	VBILepInt187230_2079	VBILepInt187960_5594	VBILepInt189313_0793	VBILepInt204213_4006	VBILepInt205537_4128	VBILepInt205776_3809	VBILepInt211048_0369	VBILepInt211846_0552	VBILepInt212294_4730	VBILepInt212938_1775	VBILepInt213196_4267	VBILepInt214484_1855	VBILepInt214632_3464	VBILepInt215791_2757	VBILepInt215944_4325
LA_3870	LIC_13089	VBILepInt187230_2076	VBILepInt187960_5599	VBILepInt189313_0797	VBILepInt204213_4260	VBILepInt205537_4131	VBILepInt205776_3813	VBILepInt211048_0372	VBILepInt211846_0556	VBILepInt212294_4727	VBILepInt212938_1772	VBILepInt213196_4264	VBILepInt214484_1852	VBILepInt214632_3467	VBILepInt215791_2760	VBILepInt215944_4322
LA_3881	LIC_13101	VBILepInt187230_2064	VBILepInt187960_5610	VBILepInt189313_0813	VBILepInt204213_4269	VBILepInt205537_4143	VBILepInt205776_3825	VBILepInt211048_2606	VBILepInt211846_0417	VBILepInt212294_4714	VBILepInt212938_1279	VBILepInt213196_4253	VBILepInt214484_1842	VBILepInt214632_3478	VBILepInt215791_2770	VBILepInt215944_0581
LA_4004	LIC_13198	VBILepInt187230_0068	VBILepInt187960_3510	VBILepInt187960_3511	VBILepInt189313_0951	VBILepInt189313_0952	VBILepInt204213_1599	VBILepInt205537_5802	VBILepInt205776_3959	VBILepInt211048_0085	VBILepInt211846_0325	VBILepInt211846_0326	VBILepInt212294_4565	VBILepInt212938_2631	VBILepInt213196_4130	VBILepInt213196_4131	VBILepInt214484_2379	VBILepInt214632_3595	VBILepInt215791_2887	VBILepInt215944_0522
LA_4059	LIC_13238	VBILepInt187230_3448	VBILepInt187960_3457	VBILepInt189313_1010	VBILepInt204213_0780	VBILepInt205537_5743	VBILepInt205776_4013	VBILepInt211048_1261	VBILepInt211846_0588	VBILepInt212294_4503	VBILepInt212938_2419	VBILepInt213196_4070	VBILepInt214484_2435	VBILepInt214632_3649	VBILepInt215791_2937	VBILepInt215944_4763
LA_4131	LIC_13293	VBILepInt187230_3535	VBILepInt187960_3375	VBILepInt189313_1111	VBILepInt204213_4184	VBILepInt205537_5661	VBILepInt205776_4092	VBILepInt211048_4291	VBILepInt211846_0718	VBILepInt212294_4424	VBILepInt212938_1095	VBILepInt213196_3988	VBILepInt214484_2511	VBILepInt214632_3723	VBILepInt215791_3012	VBILepInt215944_4387
LA_4135	LIC_13296	VBILepInt187230_3539	VBILepInt187960_3371	VBILepInt189313_1116	VBILepInt204213_4179	VBILepInt205537_5657	VBILepInt205776_4096	VBILepInt211048_4287	VBILepInt211846_0722	VBILepInt212294_4420	VBILepInt212938_1091	VBILepInt213196_3984	VBILepInt214484_2515	VBILepInt214632_3727	VBILepInt215791_3016	VBILepInt215944_4383
LA_4144	LIC_13306	VBILepInt187230_3552	VBILepInt187960_3363	VBILepInt189313_1131	VBILepInt204213_4171	VBILepInt205537_5645	VBILepInt205776_4107	VBILepInt211048_4275	VBILepInt211846_0122	VBILepInt212294_4409	VBILepInt212938_1077	VBILepInt213196_0225	VBILepInt214484_2527	VBILepInt214632_3740	VBILepInt215791_3029	VBILepInt215944_3396
LA_4161	LA_4164	LIC_13320	LIC_13321	LIC_13322	VBILepInt187230_3579	VBILepInt187230_3581	VBILepInt187230_3582	VBILepInt187230_3584	VBILepInt187960_3339	VBILepInt187960_3340	VBILepInt187960_3343	VBILepInt189313_1155	VBILepInt189313_1156	VBILepInt204213_0374	VBILepInt204213_4150	VBILepInt204213_4152	VBILepInt205537_5618	VBILepInt205537_5619	VBILepInt205537_5620	VBILepInt205537_5623	VBILepInt205776_4125	VBILepInt205776_4127	VBILepInt205776_4128	VBILepInt205776_4130	VBILepInt211048_1743	VBILepInt211048_1891	VBILepInt211048_4424	VBILepInt211048_4426	VBILepInt211846_0100	VBILepInt211846_0101	VBILepInt211846_0103	VBILepInt212294_4380	VBILepInt212294_4381	VBILepInt212294_4382	VBILepInt212938_0784	VBILepInt212938_1921	VBILepInt213196_3952	VBILepInt213196_3953	VBILepInt214484_2548	VBILepInt214484_2552	VBILepInt214632_3757	VBILepInt214632_3759	VBILepInt214632_3760	VBILepInt214632_3762	VBILepInt215791_3047	VBILepInt215791_3049	VBILepInt215791_3050	VBILepInt215791_3051	VBILepInt215944_1618
LA_4203	LIC_13355	VBILepInt187230_3628	VBILepInt187960_3292	VBILepInt189313_1204	VBILepInt204213_2492	VBILepInt205537_5573	VBILepInt205776_4169	VBILepInt211048_2135	VBILepInt211846_2003	VBILepInt212294_4338	VBILepInt212938_4559	VBILepInt213196_3901	VBILepInt214484_2596	VBILepInt214632_3802	VBILepInt215791_3097	VBILepInt215944_4498
LA_4240	LIC_13392	VBILepInt187230_3678	VBILepInt187960_3252	VBILepInt189313_1252	VBILepInt204213_1128	VBILepInt205537_5528	VBILepInt205776_4217	VBILepInt211048_1002	VBILepInt211846_1956	VBILepInt212294_4293	VBILepInt212938_3627	VBILepInt213196_3849	VBILepInt214484_2634	VBILepInt214632_3840	VBILepInt215791_3309	VBILepInt215944_1947
LA_4272	LIC_13418	VBILepInt187230_3711	VBILepInt187960_3220	VBILepInt189313_1293	VBILepInt204213_2400	VBILepInt205537_5495	VBILepInt205776_4256	VBILepInt211048_1782	VBILepInt211846_1925	VBILepInt212294_4253	VBILepInt212938_0574	VBILepInt213196_3809	VBILepInt214484_2666	VBILepInt214632_3874	VBILepInt215791_3344	VBILepInt215944_1438
LA_4291	LIC_13434	VBILepInt187230_3731	VBILepInt187960_3202	VBILepInt189313_1317	VBILepInt204213_2384	VBILepInt205537_5477	VBILepInt205776_4273	VBILepInt211048_1766	VBILepInt211846_1905	VBILepInt212294_4233	VBILepInt212938_0590	VBILepInt213196_3791	VBILepInt214484_2683	VBILepInt214632_3892	VBILepInt215791_3361	VBILepInt215944_3563
LA_4293	LIC_13436	VBILepInt187230_3733	VBILepInt187960_3200	VBILepInt189313_1319	VBILepInt204213_2382	VBILepInt205537_5475	VBILepInt205776_4275	VBILepInt211048_1764	VBILepInt211846_1903	VBILepInt212294_4231	VBILepInt212938_0592	VBILepInt213196_3789	VBILepInt214484_2686	VBILepInt214632_3894	VBILepInt215791_3363	VBILepInt215944_3565
LA_4324	LIC_13467	VBILepInt187230_3769	VBILepInt187960_3163	VBILepInt189313_1359	VBILepInt204213_1852	VBILepInt205537_5440	VBILepInt205776_4312	VBILepInt211048_2321	VBILepInt211846_1869	VBILepInt212294_4192	VBILepInt212938_0029	VBILepInt213196_3754	VBILepInt214484_2719	VBILepInt214632_3931	VBILepInt215791_3399	VBILepInt215944_1631
LA_B110	LIC_20087	VBILepInt187230_2552	VBILepInt187960_0950	VBILepInt189313_3098	VBILepInt204213_3142	VBILepInt205537_3755	VBILepInt205776_0275	VBILepInt211048_4377	VBILepInt211846_1274	VBILepInt212294_3054	VBILepInt212938_2732	VBILepInt213196_0283	VBILepInt214484_0898	VBILepInt214632_4831	VBILepInt215791_1007	VBILepInt215944_0898
LA_B191	LIC_20151	VBILepInt187230_2214	VBILepInt187960_1036	VBILepInt189313_2996	VBILepInt204213_4215	VBILepInt205537_3450	VBILepInt205776_0192	VBILepInt211048_3748	VBILepInt211846_0954	VBILepInt212294_3125	VBILepInt212938_1885	VBILepInt213196_0606	VBILepInt214484_1198	VBILepInt214632_0236	VBILepInt215791_0719	VBILepInt215944_0177
LA_B192	LIC_20152	VBILepInt187230_2215	VBILepInt187960_1037	VBILepInt189313_2995	VBILepInt204213_4216	VBILepInt205537_3451	VBILepInt205776_0191	VBILepInt211048_3749	VBILepInt211846_0955	VBILepInt212294_3126	VBILepInt212938_1886	VBILepInt213196_0605	VBILepInt214484_1197	VBILepInt214632_0237	VBILepInt215791_0720	VBILepInt215944_0176
LA_B194	LIC_20153	VBILepInt187230_2216	VBILepInt187960_1038	VBILepInt189313_2994	VBILepInt204213_4217	VBILepInt205537_3452	VBILepInt205776_0190	VBILepInt211048_3750	VBILepInt211846_0956	VBILepInt212294_3127	VBILepInt212938_1887	VBILepInt213196_0604	VBILepInt214484_1196	VBILepInt214632_0238	VBILepInt215791_0721	VBILepInt215944_0175
LA_B242	LIC_20185	VBILepInt187230_2266	VBILepInt187960_1085	VBILepInt189313_2949	VBILepInt204213_3234	VBILepInt205537_3492	VBILepInt205776_0538	VBILepInt211048_4251	VBILepInt211846_0997	VBILepInt212294_3179	VBILepInt212938_0207	VBILepInt213196_0555	VBILepInt214484_1147	VBILepInt214632_0279	VBILepInt215791_0759	VBILepInt215944_0009
LA_B258	LIC_20197	VBILepInt187230_2289	VBILepInt187960_1102	VBILepInt189313_2925	VBILepInt204213_3218	VBILepInt205537_3508	VBILepInt205776_0519	VBILepInt211048_4267	VBILepInt211846_1017	VBILepInt212294_3200	VBILepInt212938_0224	VBILepInt213196_0534	VBILepInt214484_1127	VBILepInt214632_0295	VBILepInt215791_0776	VBILepInt215944_3307
LA_B277	LIC_20212	VBILepInt187230_2311	VBILepInt187960_1120	VBILepInt189313_2903	VBILepInt204213_2307	VBILepInt205537_3527	VBILepInt205776_0501	VBILepInt211048_3044	VBILepInt211846_1038	VBILepInt212294_3219	VBILepInt212938_4513	VBILepInt213196_0513	VBILepInt214484_1108	VBILepInt214632_5049	VBILepInt215791_0795	VBILepInt215944_4736
LA_B279	LIC_20214	VBILepInt187230_2313	VBILepInt187960_1122	VBILepInt189313_2901	VBILepInt204213_2305	VBILepInt205537_3529	VBILepInt205776_0499	VBILepInt211048_3042	VBILepInt211846_1041	VBILepInt212294_3221	VBILepInt212938_4511	VBILepInt213196_0511	VBILepInt214484_1106	VBILepInt214632_5047	VBILepInt215791_0797	VBILepInt215944_4734
LA_B280	LIC_20215	VBILepInt187230_2314	VBILepInt187960_1123	VBILepInt189313_2900	VBILepInt204213_2304	VBILepInt205537_3530	VBILepInt205776_0498	VBILepInt211048_3041	VBILepInt211846_1042	VBILepInt212294_3222	VBILepInt212938_4510	VBILepInt213196_0510	VBILepInt214484_1105	VBILepInt214632_5046	VBILepInt215791_0798	VBILepInt215944_4733
LA_0032	LIC_10028	VBILepInt187230_3852	VBILepInt187960_3093	VBILepInt189313_1443	VBILepInt204213_1801	VBILepInt205537_5362	VBILepInt205776_4390	VBILepInt211048_2536	VBILepInt211846_1793	VBILepInt212294_4114	VBILepInt212938_0682	VBILepInt213196_3675	VBILepInt214484_2789	VBILepInt214632_3988	VBILepInt215791_3461	VBILepInt215944_2974
LA_0075	LIC_10068	VBILepInt187230_3909	VBILepInt187960_3043	VBILepInt189313_1504	VBILepInt204213_1753	VBILepInt205537_5310	VBILepInt205776_4443	VBILepInt211048_2582	VBILepInt211846_1676	VBILepInt212294_4060	VBILepInt212938_0727	VBILepInt213196_3619	VBILepInt214484_2843	VBILepInt214632_4033	VBILepInt215791_3509	VBILepInt215944_3018
LA_0303	LIC_10260	VBILepInt187230_4178	VBILepInt187960_2794	VBILepInt189313_2468	VBILepInt204213_2780	VBILepInt205537_4252	VBILepInt205776_4693	VBILepInt211048_2155	VBILepInt211846_1410	VBILepInt212294_3803	VBILepInt212938_2575	VBILepInt213196_3353	VBILepInt214484_3085	VBILepInt214632_4269	VBILepInt215791_3751	VBILepInt215944_3362
LA_0323	LIC_10281	VBILepInt187230_4203	VBILepInt187960_4241	VBILepInt189313_2438	VBILepInt204213_2640	VBILepInt205537_4278	VBILepInt205776_4716	VBILepInt211048_3469	VBILepInt211846_1385	VBILepInt212294_3773	VBILepInt212938_3818	VBILepInt213196_3327	VBILepInt214484_3110	VBILepInt214632_4297	VBILepInt215791_3775	VBILepInt215944_4845
LA_0333	LIC_10288	VBILepInt187230_4217	VBILepInt187960_4229	VBILepInt189313_2428	VBILepInt204213_2630	VBILepInt205537_4291	VBILepInt205776_4729	VBILepInt211048_3458	VBILepInt211846_1374	VBILepInt212294_3762	VBILepInt212938_3808	VBILepInt213196_3315	VBILepInt214484_3121	VBILepInt214632_4306	VBILepInt215791_3785	VBILepInt215944_2146
LA_0471	LIC_10411	VBILepInt187230_5674	VBILepInt187960_4058	VBILepInt189313_1651	VBILepInt204213_4044	VBILepInt205537_4468	VBILepInt205776_4891	VBILepInt211048_0820	VBILepInt211846_2282	VBILepInt212294_3591	VBILepInt212938_2472	VBILepInt213196_3149	VBILepInt214484_3266	VBILepInt214632_4459	VBILepInt215791_3925	VBILepInt215944_1647
LA_0575	LIC_12995	VBILepInt187230_1690	VBILepInt187960_1254	VBILepInt189313_0636	VBILepInt204213_0974	VBILepInt205537_3995	VBILepInt205776_1097	VBILepInt211048_0244	VBILepInt211846_3742	VBILepInt212294_4877	VBILepInt212938_4522	VBILepInt213196_4414	VBILepInt214484_4087	VBILepInt214632_3343	VBILepInt215791_2636	VBILepInt215944_0144
LA_0653	LIC_12937	VBILepInt187230_1600	VBILepInt187960_4293	VBILepInt189313_0545	VBILepInt204213_4398	VBILepInt205537_3905	VBILepInt205776_1194	VBILepInt211048_3625	VBILepInt211846_3644	VBILepInt212294_4968	VBILepInt212938_4715	VBILepInt213196_4503	VBILepInt214484_2333	VBILepInt214632_1411	VBILepInt215791_1594	VBILepInt215944_3873
LA_0862	LIC_12765	VBILepInt187230_1356	VBILepInt187960_4533	VBILepInt189313_0275	VBILepInt204213_0397	VBILepInt205537_3045	VBILepInt205776_0831	VBILepInt211048_1550	VBILepInt211846_3402	VBILepInt212294_0308	VBILepInt212938_1071	VBILepInt213196_4754	VBILepInt214484_2102	VBILepInt214632_1196	VBILepInt215791_1825	VBILepInt215944_1827
LA_1180	LIC_12509	VBILepInt187230_4771	VBILepInt187960_5359	VBILepInt189313_3953	VBILepInt204213_1317	VBILepInt205537_2486	VBILepInt205776_2007	VBILepInt211048_2507	VBILepInt211846_5568	VBILepInt212294_0903	VBILepInt212938_2521	VBILepInt213196_1437	VBILepInt214484_0811	VBILepInt214632_2934	VBILepInt215791_4719	VBILepInt215944_1651
LA_1858	LIC_12033	VBILepInt187230_0010	VBILepInt187960_2240	VBILepInt189313_5125	VBILepInt204213_3297	VBILepInt205537_1748	VBILepInt205776_3444	VBILepInt211048_2944	VBILepInt211846_3032	VBILepInt212294_1610	VBILepInt212938_0870	VBILepInt213196_2525	VBILepInt214484_5228	VBILepInt214632_2056	VBILepInt215791_1199	VBILepInt215944_1775
LA_1859	LIC_12032	VBILepInt187230_0009	VBILepInt187960_2239	VBILepInt189313_5126	VBILepInt204213_3298	VBILepInt205537_1747	VBILepInt205776_3443	VBILepInt211048_2945	VBILepInt211846_3031	VBILepInt212294_1611	VBILepInt212938_0871	VBILepInt213196_2524	VBILepInt214484_5227	VBILepInt214632_2055	VBILepInt215791_1200	VBILepInt215944_1774
LA_1939	LIC_11966	VBILepInt187230_0722	VBILepInt187960_2138	VBILepInt189313_5220	VBILepInt204213_2877	VBILepInt205537_1646	VBILepInt205776_3351	VBILepInt211048_4062	VBILepInt211846_2936	VBILepInt212294_1703	VBILepInt212938_4618	VBILepInt213196_2438	VBILepInt214484_5098	VBILepInt214632_1969	VBILepInt215791_1277	VBILepInt215944_3943
LA_1998	LIC_11910	VBILepInt187230_0786	VBILepInt187960_2063	VBILepInt189313_5306	VBILepInt204213_2940	VBILepInt205537_1572	VBILepInt205776_3279	VBILepInt211048_0773	VBILepInt211846_2871	VBILepInt212294_1774	VBILepInt212938_3632	VBILepInt213196_2359	VBILepInt214484_5041	VBILepInt214632_1902	VBILepInt215791_1331	VBILepInt215944_3555
LA_2023	LIC_11886	VBILepInt187230_0813	VBILepInt187960_2033	VBILepInt189313_5341	VBILepInt204213_2419	VBILepInt205537_1544	VBILepInt205776_3251	VBILepInt211048_0803	VBILepInt211846_2835	VBILepInt212294_1803	VBILepInt212938_2087	VBILepInt213196_2329	VBILepInt214484_5008	VBILepInt214632_1875	VBILepInt215791_1357	VBILepInt215944_1983
LA_2105	LIC_11813	VBILepInt187230_0920	VBILepInt187960_1940	VBILepInt189313_5450	VBILepInt204213_0150	VBILepInt205537_1455	VBILepInt205776_3161	VBILepInt211048_3349	VBILepInt211846_4408	VBILepInt212294_1901	VBILepInt212938_0516	VBILepInt213196_2236	VBILepInt214484_4915	VBILepInt214632_1792	VBILepInt215791_1436	VBILepInt215944_2818
LA_2301	LIC_11636	VBILepInt187230_1855	VBILepInt187960_1709	VBILepInt189313_3357	VBILepInt204213_2454	VBILepInt205537_1204	VBILepInt205776_2884	VBILepInt211048_2383	VBILepInt211846_4650	VBILepInt212294_2189	VBILepInt212938_1992	VBILepInt213196_1982	VBILepInt214484_4279	VBILepInt214632_1599	VBILepInt215791_0666	VBILepInt215944_0083
LA_2377	LIC_11568	VBILepInt187230_1934	VBILepInt187960_1625	VBILepInt189313_3268	VBILepInt204213_0042	VBILepInt205537_1116	VBILepInt205776_2793	VBILepInt211048_2453	VBILepInt211846_4738	VBILepInt212294_2288	VBILepInt212938_4323	VBILepInt213196_1828	VBILepInt214484_4203	VBILepInt214632_1517	VBILepInt215791_0578	VBILepInt215944_2035
LA_2748	LIC_11267	VBILepInt187230_2899	VBILepInt187960_4998	VBILepInt189313_4842	VBILepInt204213_2255	VBILepInt205537_0699	VBILepInt205776_2385	VBILepInt211048_4191	VBILepInt211846_4225	VBILepInt212294_5448	VBILepInt212938_3349	VBILepInt213196_1076	VBILepInt214484_4628	VBILepInt214632_2538	VBILepInt215791_2371	VBILepInt215944_3631
LA_2850	LIC_11186	VBILepInt187230_3016	VBILepInt187960_4598	VBILepInt189313_4712	VBILepInt204213_4470	VBILepInt205537_0584	VBILepInt205776_1477	VBILepInt211048_3518	VBILepInt211846_4091	VBILepInt212294_5321	VBILepInt212938_4174	VBILepInt213196_4818	VBILepInt214484_1375	VBILepInt214632_2652	VBILepInt215791_2262	VBILepInt215944_0400
LA_2998	LIC_11067	VBILepInt187230_3168	VBILepInt187960_0180	VBILepInt189313_4556	VBILepInt204213_1182	VBILepInt205537_0418	VBILepInt205776_1318	VBILepInt211048_4197	VBILepInt211846_3914	VBILepInt212294_5151	VBILepInt212938_4740	VBILepInt213196_3052	VBILepInt214484_3778	VBILepInt214632_0753	VBILepInt215791_2116	VBILepInt215944_4038
LA_3026	LIC_11052	VBILepInt187230_3202	VBILepInt187960_0146	VBILepInt189313_4525	VBILepInt204213_1207	VBILepInt205537_0389	VBILepInt205776_1284	VBILepInt211048_4668	VBILepInt211846_3884	VBILepInt212294_5115	VBILepInt212938_2761	VBILepInt213196_0066	VBILepInt214484_3807	VBILepInt214632_0782	VBILepInt215791_2083	VBILepInt215944_3987
LA_3091	LIC_11009	VBILepInt187230_2820	VBILepInt187960_4911	VBILepInt189313_4440	VBILepInt204213_3977	VBILepInt205537_3383	VBILepInt205776_3605	VBILepInt211048_1116	VBILepInt211846_3046	VBILepInt212294_0397	VBILepInt212938_1843	VBILepInt213196_1751	VBILepInt214484_3873	VBILepInt214632_1106	VBILepInt215791_2018	VBILepInt215944_4082
LA_3319	LIC_10833	VBILepInt187230_5011	VBILepInt187960_4612	VBILepInt189313_4253	VBILepInt204213_4432	VBILepInt205537_2752	VBILepInt205776_5496	VBILepInt211048_1208	VBILepInt211846_5863	VBILepInt212294_2979	VBILepInt212938_0145	VBILepInt213196_4830	VBILepInt214484_0488	VBILepInt214632_0404	VBILepInt215791_0275	VBILepInt215944_2612
LA_3454	LIC_10723	VBILepInt187230_5185	VBILepInt187960_2454	VBILepInt189313_2168	VBILepInt204213_3802	VBILepInt205537_4939	VBILepInt205776_5317	VBILepInt211048_3359	VBILepInt211846_2738	VBILepInt212294_2763	VBILepInt212938_1669	VBILepInt213196_4933	VBILepInt214484_1722	VBILepInt214632_3253	VBILepInt215791_4362	VBILepInt215944_4695
LA_3475	LA_3476	LA_3477	LIC_10705	LIC_10706	VBILepInt187230_5220	VBILepInt187230_5221	VBILepInt187230_5222	VBILepInt187960_2426	VBILepInt187960_2427	VBILepInt189313_2141	VBILepInt189313_2142	VBILepInt204213_2821	VBILepInt204213_2822	VBILepInt205537_4907	VBILepInt205537_4908	VBILepInt205537_4909	VBILepInt205776_5289	VBILepInt205776_5290	VBILepInt205776_5291	VBILepInt211048_1515	VBILepInt211048_1516	VBILepInt211048_1517	VBILepInt211846_2709	VBILepInt211846_2710	VBILepInt212294_2669	VBILepInt212294_2670	VBILepInt212294_2671	VBILepInt212938_3568	VBILepInt212938_3569	VBILepInt213196_4903	VBILepInt213196_4904	VBILepInt214484_1696	VBILepInt214484_1697	VBILepInt214632_3284	VBILepInt215791_4333	VBILepInt215791_4334	VBILepInt215944_0606	VBILepInt215944_0607
LA_3509	LIC_10682	VBILepInt187230_5252	VBILepInt187960_3619	VBILepInt189313_2109	VBILepInt204213_3530	VBILepInt205537_4876	VBILepInt205776_5260	VBILepInt211048_0122	VBILepInt211846_2681	VBILepInt212294_2633	VBILepInt212938_3877	VBILepInt213196_5255	VBILepInt214484_0316	VBILepInt214632_2226	VBILepInt215791_4305	VBILepInt215944_3267
LA_3640	LIC_10569	VBILepInt187230_5425	VBILepInt187960_3794	VBILepInt189313_1918	VBILepInt204213_2360	VBILepInt205537_4697	VBILepInt205776_5102	VBILepInt211048_2249	VBILepInt211846_2511	VBILepInt212294_2475	VBILepInt212938_3765	VBILepInt213196_5432	VBILepInt214484_3473	VBILepInt214632_4678	VBILepInt215791_4151	VBILepInt215944_1004
LA_3648	LIC_10562	VBILepInt187230_5434	VBILepInt187960_3804	VBILepInt189313_1914	VBILepInt204213_2369	VBILepInt205537_4688	VBILepInt205776_5093	VBILepInt211048_4187	VBILepInt211846_2503	VBILepInt212294_2466	VBILepInt212938_4208	VBILepInt213196_5442	VBILepInt214484_3465	VBILepInt214632_4668	VBILepInt215791_4140	VBILepInt215944_3741
LA_3685	LIC_10537	VBILepInt187230_5479	VBILepInt187960_3850	VBILepInt189313_1858	VBILepInt204213_1394	VBILepInt205537_4648	VBILepInt205776_5055	VBILepInt211048_3836	VBILepInt211846_2458	VBILepInt212294_2422	VBILepInt212938_1163	VBILepInt213196_0258	VBILepInt214484_3421	VBILepInt214632_4626	VBILepInt215791_4100	VBILepInt215944_3933
LA_3748	LIC_10483	VBILepInt187230_5561	VBILepInt187960_3922	VBILepInt189313_1776	VBILepInt204213_4105	VBILepInt205537_4574	VBILepInt205776_5004	VBILepInt211048_1857	VBILepInt211846_2388	VBILepInt212294_3477	VBILepInt212938_1960	VBILepInt213196_5559	VBILepInt214484_3370	VBILepInt214632_4560	VBILepInt215791_4027	VBILepInt215944_2406
LA_3782	LIC_10460	VBILepInt187230_5599	VBILepInt187960_3955	VBILepInt189313_1738	VBILepInt204213_4238	VBILepInt205537_4539	VBILepInt205776_4966	VBILepInt211048_0382	VBILepInt211846_2352	VBILepInt212294_3515	VBILepInt212938_0361	VBILepInt213196_0265	VBILepInt214484_3338	VBILepInt214632_4529	VBILepInt215791_3994	VBILepInt215944_3151
LA_3797	LIC_10450	VBILepInt187230_5612	VBILepInt187960_3975	VBILepInt189313_1720	VBILepInt204213_4252	VBILepInt205537_4523	VBILepInt205776_4951	VBILepInt211048_1462	VBILepInt211846_2337	VBILepInt212294_3530	VBILepInt212938_0345	VBILepInt213196_5599	VBILepInt214484_3324	VBILepInt214632_4514	VBILepInt215791_3978	VBILepInt215944_1241
LA_3913	LIC_13125	VBILepInt187230_2032	VBILepInt187960_5624	VBILepInt189313_0847	VBILepInt204213_0666	VBILepInt205537_4173	VBILepInt205776_3859	VBILepInt211048_0715	VBILepInt211846_0449	VBILepInt212294_4681	VBILepInt212938_2198	VBILepInt213196_4244	VBILepInt214484_1817	VBILepInt214632_3505	VBILepInt215791_2797	VBILepInt215944_4574
LA_4009	LIC_13202	VBILepInt187230_3391	VBILepInt187960_3505	VBILepInt189313_0959	VBILepInt204213_0822	VBILepInt205537_5795	VBILepInt205776_3964	VBILepInt211048_1306	VBILepInt211846_0334	VBILepInt212294_4558	VBILepInt212938_2375	VBILepInt213196_4123	VBILepInt214484_2388	VBILepInt214632_3602	VBILepInt215791_2893	VBILepInt215944_0768
LA_4159	LIC_13318	VBILepInt187230_3575	VBILepInt187960_3348	VBILepInt189313_1149	VBILepInt204213_4155	VBILepInt205537_5626	VBILepInt205776_4122	VBILepInt211048_4429	VBILepInt211846_0107	VBILepInt212294_4391	VBILepInt212938_0787	VBILepInt213196_3960	VBILepInt214484_2543	VBILepInt214632_3754	VBILepInt215791_3043	VBILepInt215944_4465
LA_B001	LIC_20001	VBILepInt187230_2406	VBILepInt187960_0856	VBILepInt189313_2796	VBILepInt204213_0461	VBILepInt205537_3623	VBILepInt205776_0407	VBILepInt211048_0621	VBILepInt211846_1141	VBILepInt212294_3324	VBILepInt212938_2903	VBILepInt213196_0420	VBILepInt214484_1026	VBILepInt214632_4959	VBILepInt215791_0879	VBILepInt215944_0115
LA_B056	LIC_20042	VBILepInt187230_2472	VBILepInt187960_0788	VBILepInt189313_2729	VBILepInt204213_3207	VBILepInt205537_3687	VBILepInt205776_0347	VBILepInt211048_1088	VBILepInt211846_1201	VBILepInt212294_3387	VBILepInt212938_1581	VBILepInt213196_0353	VBILepInt214484_0966	VBILepInt214632_4897	VBILepInt215791_0939	VBILepInt215944_2846
LA_B072	LIC_20056	VBILepInt187230_2495	VBILepInt187960_1188	VBILepInt189313_2707	VBILepInt204213_3186	VBILepInt205537_3707	VBILepInt205776_0331	VBILepInt211048_1106	VBILepInt211846_1220	VBILepInt212294_3407	VBILepInt212938_1564	VBILepInt213196_0331	VBILepInt214484_0949	VBILepInt214632_4881	VBILepInt215791_0957	VBILepInt215944_3578
LA_B265	LIC_20202	VBILepInt187230_2298	VBILepInt187960_1108	VBILepInt189313_2917	VBILepInt204213_1605	VBILepInt205537_3514	VBILepInt205776_0513	VBILepInt211048_4273	VBILepInt211846_1024	VBILepInt212294_3206	VBILepInt212938_0229	VBILepInt213196_0526	VBILepInt214484_1121	VBILepInt214632_0303	VBILepInt215791_0781	VBILepInt215944_3038
LA_B268	LIC_20205	VBILepInt187230_2303	VBILepInt187960_1112	VBILepInt189313_2912	VBILepInt204213_1608	VBILepInt205537_3518	VBILepInt205776_0509	VBILepInt211048_4216	VBILepInt211846_1028	VBILepInt212294_3210	VBILepInt212938_2122	VBILepInt213196_0523	VBILepInt214484_1117	VBILepInt214632_0307	VBILepInt215791_0785	VBILepInt215944_3736
LA_0117	LIC_10105	VBILepInt187230_3962	VBILepInt187960_3002	VBILepInt189313_1564	VBILepInt204213_2646	VBILepInt205537_5263	VBILepInt205776_4492	VBILepInt211048_2613	VBILepInt211846_1620	VBILepInt212294_4011	VBILepInt212938_0766	VBILepInt213196_3571	VBILepInt214484_2890	VBILepInt214632_4078	VBILepInt215791_3555	VBILepInt215944_1885
LA_0322	LIC_10280	VBILepInt187230_4202	VBILepInt187960_4244	VBILepInt189313_2439	VBILepInt204213_3616	VBILepInt205537_4277	VBILepInt205776_4715	VBILepInt211048_2505	VBILepInt211846_1386	VBILepInt212294_3775	VBILepInt212938_3912	VBILepInt213196_3329	VBILepInt214484_3109	VBILepInt214632_4296	VBILepInt215791_3774	VBILepInt215944_3641
LA_0357	LIC_10307	VBILepInt187230_4241	VBILepInt187960_4199	VBILepInt189313_2402	VBILepInt204213_0505	VBILepInt205537_4314	VBILepInt205776_4756	VBILepInt211048_0023	VBILepInt211846_2132	VBILepInt212294_3735	VBILepInt212938_3452	VBILepInt213196_3286	VBILepInt214484_3146	VBILepInt214632_4331	VBILepInt215791_3812	VBILepInt215944_0955
LA_0410	LIC_10359	VBILepInt187230_4321	VBILepInt187960_4130	VBILepInt189313_2325	VBILepInt204213_0442	VBILepInt205537_4390	VBILepInt205776_4825	VBILepInt211048_0079	VBILepInt211846_2211	VBILepInt212294_3665	VBILepInt212938_3524	VBILepInt213196_3213	VBILepInt214484_3208	VBILepInt214632_4392	VBILepInt215791_3874	VBILepInt215944_0210
LA_1045	LIC_12620	VBILepInt187230_4922	VBILepInt187960_2579	VBILepInt189313_4133	VBILepInt204213_3951	VBILepInt205537_2644	VBILepInt205776_1853	VBILepInt211048_2644	VBILepInt211846_5742	VBILepInt212294_0741	VBILepInt212938_1068	VBILepInt213196_5041	VBILepInt214484_0666	VBILepInt214632_3079	VBILepInt215791_4572	VBILepInt215944_0305
LA_1192	LIC_12499	VBILepInt187230_4756	VBILepInt187960_5342	VBILepInt189313_3936	VBILepInt204213_1329	VBILepInt205537_2472	VBILepInt205776_2021	VBILepInt211048_3943	VBILepInt211846_5555	VBILepInt212294_0916	VBILepInt212938_3995	VBILepInt213196_1424	VBILepInt214484_0826	VBILepInt214632_2921	VBILepInt215791_4734	VBILepInt215944_0806
LA_1221	LIC_12477	VBILepInt187230_4725	VBILepInt187960_5308	VBILepInt189313_3905	VBILepInt204213_2848	VBILepInt205537_2437	VBILepInt205776_2054	VBILepInt211048_3971	VBILepInt211846_5517	VBILepInt212294_0950	VBILepInt212938_2298	VBILepInt213196_1391	VBILepInt214484_0859	VBILepInt214632_2884	VBILepInt215791_4763	VBILepInt215944_3073
LA_1458	LIC_12295	VBILepInt187230_0414	VBILepInt187960_0424	VBILepInt189313_3634	VBILepInt204213_4080	VBILepInt205537_2113	VBILepInt205776_2299	VBILepInt211048_1965	VBILepInt211846_5269	VBILepInt212294_1230	VBILepInt212938_3714	VBILepInt213196_0073	VBILepInt214484_1672	VBILepInt214632_0585	VBILepInt215791_5016	VBILepInt215944_2550
LA_1462	LIC_12293	VBILepInt187230_0411	VBILepInt187960_0428	VBILepInt189313_3631	VBILepInt204213_2309	VBILepInt205537_2110	VBILepInt205776_1517	VBILepInt211048_3491	VBILepInt211846_5266	VBILepInt212294_1234	VBILepInt212938_3344	VBILepInt213196_2839	VBILepInt214484_1339	VBILepInt214632_0581	VBILepInt215791_5021	VBILepInt215944_1630
LA_1501	LIC_12258	VBILepInt187230_0237	VBILepInt187960_0474	VBILepInt189313_3575	VBILepInt204213_3010	VBILepInt205537_2065	VBILepInt205776_1563	VBILepInt211048_3829	VBILepInt211846_5211	VBILepInt212294_1280	VBILepInt212938_2930	VBILepInt213196_2803	VBILepInt214484_1296	VBILepInt214632_0537	VBILepInt215791_5064	VBILepInt215944_2126
LA_1897	LIC_12002	VBILepInt187230_0669	VBILepInt187960_2193	VBILepInt189313_5168	VBILepInt204213_0091	VBILepInt205537_1696	VBILepInt205776_3403	VBILepInt211048_3169	VBILepInt211846_2992	VBILepInt212294_1651	VBILepInt212938_1378	VBILepInt213196_2487	VBILepInt214484_5148	VBILepInt214632_2017	VBILepInt215791_1236	VBILepInt215944_3315
LA_2187	LIC_11738	VBILepInt187230_1028	VBILepInt187960_1838	VBILepInt189313_5568	VBILepInt204213_1227	VBILepInt205537_1355	VBILepInt205776_3060	VBILepInt211048_0909	VBILepInt211846_4510	VBILepInt212294_2012	VBILepInt212938_1614	VBILepInt213196_2122	VBILepInt214484_4828	VBILepInt214632_1703	VBILepInt215791_1532	VBILepInt215944_2862
LA_2255	LIC_11682	VBILepInt187230_1793	VBILepInt187230_1794	VBILepInt187960_1762	VBILepInt189313_3423	VBILepInt204213_2517	VBILepInt205537_1261	VBILepInt205776_2948	VBILepInt211048_3871	VBILepInt211846_4588	VBILepInt212294_2121	VBILepInt212938_4089	VBILepInt213196_2042	VBILepInt214484_0108	VBILepInt214632_1650	VBILepInt215791_1842	VBILepInt215944_3259
LA_2316	LIC_11625	VBILepInt187230_1873	VBILepInt187960_1694	VBILepInt189313_3339	VBILepInt204213_2441	VBILepInt205537_1187	VBILepInt205776_2868	VBILepInt211048_2395	VBILepInt211846_4666	VBILepInt212294_2208	VBILepInt212938_2005	VBILepInt213196_1965	VBILepInt214484_0139	VBILepInt214632_1584	VBILepInt215791_0652	VBILepInt215944_0096
LA_2343	LIC_11602	VBILepInt187230_1894	VBILepInt187960_1665	VBILepInt189313_3307	VBILepInt204213_3898	VBILepInt205537_1158	VBILepInt205776_2836	VBILepInt211048_2421	VBILepInt211846_4697	VBILepInt212294_2243	VBILepInt212938_3508	VBILepInt213196_1930	VBILepInt214484_4243	VBILepInt214632_1554	VBILepInt215791_0620	VBILepInt215944_3794
LA_2505	LIC_11463	VBILepInt187230_4446	VBILepInt187960_0014	VBILepInt189313_5865	VBILepInt204213_3090	VBILepInt205537_0975	VBILepInt205776_2647	VBILepInt211048_1754	VBILepInt211846_4885	VBILepInt212294_5729	VBILepInt212938_0060	VBILepInt213196_0803	VBILepInt214484_4364	VBILepInt214632_2316	VBILepInt215791_3216	VBILepInt215944_4045
LA_2538	LIC_11435	VBILepInt187230_0004	VBILepInt187960_1458	VBILepInt189313_5821	VBILepInt204213_1715	VBILepInt205537_0938	VBILepInt205776_2610	VBILepInt211048_3700	VBILepInt211846_4927	VBILepInt212294_5690	VBILepInt212938_1749	VBILepInt213196_0839	VBILepInt214484_4405	VBILepInt214632_2348	VBILepInt215791_2587	VBILepInt215944_0308
LA_2617	LIC_11366	VBILepInt187230_1132	VBILepInt187960_1367	VBILepInt189313_5710	VBILepInt204213_2692	VBILepInt205537_0840	VBILepInt205776_2517	VBILepInt211048_1817	VBILepInt211846_5024	VBILepInt212294_5584	VBILepInt212938_2805	VBILepInt213196_0934	VBILepInt214484_4495	VBILepInt214632_2434	VBILepInt215791_2499	VBILepInt215944_4232
LA_2672	LIC_11320	VBILepInt187230_1197	VBILepInt187960_1309	VBILepInt189313_5642	VBILepInt204213_4144	VBILepInt205537_0781	VBILepInt205776_2460	VBILepInt211048_1023	VBILepInt211846_5084	VBILepInt212294_5524	VBILepInt212938_4621	VBILepInt213196_0997	VBILepInt214484_4552	VBILepInt214632_2494	VBILepInt215791_0017	VBILepInt215944_3584
LA_2757	LIC_11259	VBILepInt187230_2910	VBILepInt187960_5010	VBILepInt189313_4830	VBILepInt204213_3515	VBILepInt205537_0687	VBILepInt205776_2375	VBILepInt211048_2685	VBILepInt211846_4213	VBILepInt212294_5437	VBILepInt212938_3611	VBILepInt213196_1090	VBILepInt214484_4637	VBILepInt214632_2548	VBILepInt215791_2361	VBILepInt215944_2573
LA_2796	LIC_11228	VBILepInt187230_2956	VBILepInt187960_5053	VBILepInt189313_4783	VBILepInt204213_3268	VBILepInt205537_0644	VBILepInt205776_2328	VBILepInt211048_3368	VBILepInt211846_4164	VBILepInt212294_5394	VBILepInt212938_3425	VBILepInt213196_1141	VBILepInt214484_4680	VBILepInt214632_2589	VBILepInt215791_2317	VBILepInt215944_4350
LA_2958	LIC_11103	VBILepInt187230_0119	VBILepInt187960_0229	VBILepInt189313_4615	VBILepInt204213_0355	VBILepInt205537_0472	VBILepInt205776_1369	VBILepInt211048_4111	VBILepInt211846_3978	VBILepInt212294_5204	VBILepInt212938_1264	VBILepInt213196_3003	VBILepInt214484_3731	VBILepInt214632_0709	VBILepInt215791_2163	VBILepInt215944_1028
LA_3303	LIC_10845	VBILepInt187230_4995	VBILepInt187960_4629	VBILepInt189313_4234	VBILepInt204213_4294	VBILepInt205537_2729	VBILepInt205776_5516	VBILepInt211048_1191	VBILepInt211846_5843	VBILepInt212294_2997	VBILepInt212938_0128	VBILepInt213196_4849	VBILepInt214484_0505	VBILepInt214632_0387	VBILepInt215791_4494	VBILepInt215944_4123
LA_3470	LIC_10712	VBILepInt187230_5213	VBILepInt187960_2435	VBILepInt189313_2149	VBILepInt204213_1430	VBILepInt205537_4916	VBILepInt205776_5298	VBILepInt211048_1508	VBILepInt211846_2718	VBILepInt212294_2739	VBILepInt212938_3576	VBILepInt213196_4912	VBILepInt214484_1704	VBILepInt214632_3277	VBILepInt215791_4341	VBILepInt215944_3609
LA_3535	LIC_10662	VBILepInt187230_5279	VBILepInt187960_3650	VBILepInt189313_2063	VBILepInt204213_0849	VBILepInt205537_4842	VBILepInt205776_5233	VBILepInt211048_3121	VBILepInt211846_2644	VBILepInt212294_2601	VBILepInt212938_3410	VBILepInt213196_5284	VBILepInt214484_3604	VBILepInt214632_4809	VBILepInt215791_4273	VBILepInt215944_4707
LA_3834	LIC_13066	VBILepInt187230_2116	VBILepInt187960_5560	VBILepInt189313_0757	VBILepInt204213_1678	VBILepInt205537_4097	VBILepInt205776_3777	VBILepInt211048_3958	VBILepInt211846_0517	VBILepInt212294_4771	VBILepInt212938_2921	VBILepInt213196_4300	VBILepInt214484_1887	VBILepInt214632_3429	VBILepInt215791_2732	VBILepInt215944_3888
LA_3853	LIC_13078	VBILepInt187230_2094	VBILepInt187960_5580	VBILepInt189313_0778	VBILepInt204213_1695	VBILepInt205537_4116	VBILepInt205776_3794	VBILepInt211048_2714	VBILepInt211846_0537	VBILepInt212294_4745	VBILepInt212938_3858	VBILepInt213196_4281	VBILepInt214484_1867	VBILepInt214632_3451	VBILepInt215791_0160	VBILepInt215944_4661
LA_4230	LIC_13384	VBILepInt187230_3669	VBILepInt187960_3261	VBILepInt189313_1243	VBILepInt204213_1136	VBILepInt205537_5537	VBILepInt205776_4208	VBILepInt211048_1010	VBILepInt211846_1966	VBILepInt212294_4304	VBILepInt212938_3619	VBILepInt213196_3860	VBILepInt214484_2626	VBILepInt214632_3831	VBILepInt215791_3300	VBILepInt215944_1955
LA_4292	LIC_13435	VBILepInt187230_3732	VBILepInt187960_3201	VBILepInt189313_1318	VBILepInt204213_2383	VBILepInt205537_5476	VBILepInt205776_4274	VBILepInt211048_1765	VBILepInt211846_1904	VBILepInt212294_4232	VBILepInt212938_0591	VBILepInt213196_3790	VBILepInt214484_2684	VBILepInt214632_3893	VBILepInt215791_3362	VBILepInt215944_3564
LA_4335	LIC_13477	VBILepInt187230_3781	VBILepInt187960_3152	VBILepInt189313_1373	VBILepInt204213_1839	VBILepInt205537_5428	VBILepInt205776_4322	VBILepInt211048_2332	VBILepInt211846_1859	VBILepInt212294_4181	VBILepInt212938_0039	VBILepInt213196_3743	VBILepInt214484_2732	VBILepInt214632_3942	VBILepInt215791_3409	VBILepInt215944_0546
LA_B098	LIC_20077	VBILepInt187230_2535	VBILepInt187960_0917	VBILepInt189313_3113	VBILepInt204213_3155	VBILepInt205537_3739	VBILepInt205776_0294	VBILepInt211048_4364	VBILepInt211846_1258	VBILepInt212294_3445	VBILepInt212938_2716	VBILepInt213196_0298	VBILepInt214484_0915	VBILepInt214632_4849	VBILepInt215791_0991	VBILepInt215944_0911
LA_4202	LIC_13354	VBILepInt187230_3627	VBILepInt187960_3293	VBILepInt189313_1203	VBILepInt204213_2491	VBILepInt205537_5574	VBILepInt205776_4168	VBILepInt211048_2134	VBILepInt211846_2004	VBILepInt212294_4339	VBILepInt212938_4558	VBILepInt213196_3902	VBILepInt214484_2595	VBILepInt214632_3801	VBILepInt215791_3096	VBILepInt215944_4497
[truncated: 105 more columns]
