# Supplementary material for: A Novel Pan-Genome Reverse Vaccinology Approach Employing a Negative-Selection Strategy for Screening Surface-Exposed Antigens against leptospirosis
Source: Front Microbiol. 2017 Mar 14;8:396. doi: 10.3389/fmicb.2017.00396 (PMC5348505; doi:10.3389/fmicb.2017.00396)
Supplement: Table S3 — The detailed known antigens among Hakke's result, our result and Yang's result. [file Table3.XLSX]

## Sheet: Sheet1
Names	total	elements
Known antigens Hakke's result Our result Yang's result	34	LA_1029 LA_0061 LA_2024 LA_0056 LA_0011 LA_0563 LA_0962 LA_2637 LA_3834 LA_1508 LA_0730 LA_3240 LA_0572 LB_191 LA_4337 LA_0492 LA_2641 LA_4004 LA_3469 LA_2167 LA_0695 LA_3685 LA_3468 LA_1433 LA_0103 LA_3028 LA_0419 LA_3097 LA_3778 LA_2975 LA_2242 LA_1691 LA_1356 LA_1939
Known antigens Hakke's result Yang's result	7	LA_3927 LA_1957 LA_3735 LA_3370 LA_2626 LA_2537 LA_2014
Known antigens Hakke's result Our result	15	LA_0222 LA_1931 LA_1523 LA_3103 LA_3138 LA_0301 LA_0505 LA_0913 LA_3067 LA_3961 LA_4324 LA_2330 LA_2083 LA_3017 LA_0616
Hakke's result Our result Yang's result	95	LB_225 LA_1963 LA_3781 LA_0303 LA_0416 LA_4059 LA_2003 LA_0715 LA_1912 LA_2444 LA_4291 LA_1326 LA_3779 LA_2510 LA_3258 LA_4143 LA_3394 LA_1161 LA_1759 LA_1027 LA_2823 LA_2025 LA_1762 LA_3444 LA_4083 LA_3848 LA_4263 LA_2993 LA_1468 LA_0262 LA_3849 LA_0410 LA_4026 LB_199 LA_3210 LA_1100 LA_0247 LA_3368 LA_3077 LA_4182 LA_2036 LA_2964 LB_001 LA_3730 LA_0030 LA_0663 LA_4272 LA_0312 LA_3320 LA_2186 LA…
Known antigens Yang's result	2	LA_0710 LA_0602
Known antigens Our result	6	LA_3405 LA_0365 LA_0532 LA_2066 LA_3075 LA_4073
Known antigens Hakke's result	7	LA_0706 LA_3922 LA_1495 LA_0635 LB_217 LA_3615 LA_4349
Our result Yang's result	76	LA_3613 LA_3540 LA_3322 LA_3722 LA_2667 LA_1155 LA_0809 LA_1782 LA_3839 LA_2342 LA_3338 LA_1859 LA_0423 LA_3324 LA_1761 LA_2063 LA_4161 LA_3466 LA_1010 LA_3323 LB_264 LA_2126 LA_1569 LA_3271 LA_0346 LA_3490 LA_2974 LA_4336 LA_3336 LA_2859 LA_2773 LA_4164 LA_2450 LB_258 LA_1404 LA_0872 LA_2952 LA_1174 LA_2850 LA_2004 LA_3242 LA_3145 LA_1905 LA_2848 LA_2312 LA_0587 LA_2377 LA_2498 LA_3264 LA_2169 L…
Hakke's result Yang's result	40	LA_3149 LA_1530 LA_2171 LA_0465 LA_2463 LA_2204 LA_2966 LA_3946 LA_2175 LA_1324 LA_4084 LA_0010 LA_2217 LA_4142 LA_0350 LA_3611 LA_3653 LA_2277 LA_0701 LA_2219 LA_0558 LA_3069 LA_3724 LA_2941 LA_0824 LA_3614 LA_1535 LA_0678 LB_328 LA_0873 LA_0178 LA_2443 LA_2318 LA_0842 LA_2452 LA_2722 LA_3200b LA_2862 LA_2378 LA_2756
Hakke's result Our result	84	LA_2240 LA_3669 LA_0975 LA_3303 LB_127 LA_4335 LA_0137 LA_1915 LA_1377 LB_194 LB_242 LA_2742 LA_1368 LA_1539 LA_2241 LA_3726 LA_0995 LA_0136 LA_2972 LA_2371 LA_1398 LA_1987 LA_3118 LA_1470 LB_110 LA_3367 LA_1375 LA_2973 LA_0322 LB_025 LB_192 LA_3410 LA_3853 LA_4318 LA_3325 LA_0253 LA_3770 LB_133 LA_3068 LA_3675 LA_3594 LA_1567 LA_2205 LA_3881 LA_4008 LA_3446 LA_1499 LA_2936 LA_2764 LA_2538 LA_196…
Known antigens	7	LA_2372 LA_3937 LA_2055 LB_216 LA_1951 LA_0737 LA_2469
Yang's result	244	LA_0238 LA_3127 LA_2355 LA_1157 LA_0330 LA_0386 LA_2221 LA_3742 LA_3873 LB_287 LA_2354 LA_3120 LA_4022 LA_2059 LA_0067 LA_4005 LB_131 LA_0105 LA_2620 LA_0271 LA_0815 LA_3516 LA_4078 LA_1304 LA_2579 LA_1163 LA_1553 LA_3451 LA_2183 LA_1382 LA_0335 LA_0120 LB_350 LA_2609 LA_2867 LA_0237 LA_1106 LA_2987 LA_2934 LA_1390 LA_4127 LA_0070 LA_2783 LA_1336 LA_4013 LA_3794 LA_1451 LA_3515 LA_1214 LA_1365 LA…
Our result	323	LA_0793 LA_0894 LA_1612 LB_071 LA_4240 LA_2069 LB_056 LA_4292 LA_2501 LA_2419 LA_2263 LA_2671 LA_3268 LA_2958 LA_3725 LA_2272 LA_2803 LA_4355 LB_263 LA_2300 LA_1043 LA_3277 LA_1207 LA_2254 LA_0591 LA_0789 LA_2731 LB_277 LA_1763 LA_1452 LA_2995 LA_1180 LA_4046 LB_362 LA_1092 LB_093 LA_2992 LA_2755 LB_178 LA_1858 LA_2812 LA_3473 LA_2613 LA_3719 LA_0447 LA_2301 LA_1164 LA_4293 LA_1889 LA_2672 LA_127…
Hakke's result	63	LA_3672 LA_3716 LA_3093 LA_0581 LA_2470 LA_2446 LA_0043 LA_0466 LA_0705 LA_1040 LA_1445 LA_2656 LA_1514 LA_2170 LA_3603 LA_1658 LA_2211 LA_4305 LA_3472a LA_1354 LA_3247 LA_0400 LA_3403 LA_3053 LA_3517 LA_3681 LA_3693 LA_0957 LA_1384 LA_0570 LA_1017 LA_3622 LA_2976 LA_1690 LA_1202 LA_0060 LA_0444 LA_1627 LA_4209 LA_1468a LA_2978 LA_0102 LA_1004 LA_4145 LB_226 LA_1177 LA_0065 LA_2478 LA_3438 LA_139…
